# Supplementary material for: Altered mRNA expression of genes related to nerve cell activity in the fracture callus of older rats: A randomized, controlled, microarray study
Source: BMC Musculoskelet Disord. 2004 Aug 3;5:24. doi: 10.1186/1471-2474-5-24 (PMC512295; doi:10.1186/1471-2474-5-24)
Supplement: Additional File 1 — Response of adult rats at two weeks after fracture. This spreadsheet is a listing of all genes altered by fracture in the first adult rat sample at two weeks after fracture compared to the first adult no-fracture sample. The data are sorted on the probability value for the comparison of each gene between the two arrays. For each array, the signal (mRNA transcript level), detection (present, absent, or marginal) and detection p-value are given. In addition, for the two-week sample, the change (increase, marginal increase, marginal decrease or decrease) and change p-value are given for the comparison of the two-week sample to the no-fracture sample. These two arrays are archived in the GEO repository as samples GSM9028 (no-fracture sample) and GSM9031 (2-week sample). [file 1471-2474-5-24-S1.xls]

## Sheet: Meyer.RatFx.Series1.NFvs2Wk
Additional File 1. Response of adult rats at two weeks after fracture*
Probe Set	Adult - No Fracture - Series 1			Adult - 2 Weeks after fracture - Series 1						Gene Descriptions
	Signal	Detection	Detection p-value	Signal	Detection	Detection p-value	Change	Change p-value
rc_AI172411_at	5383.4	P	0.000219	17589.1	P	0.000219	I	0		rc_AI172411 EST218418 Rattus norvegicus cDNA, 3 end /clone=RMUBZ17 /clone_end=3 /gb=AI172411 /gi=3712451 /ug=Rn.1491 /len=617
rc_AA818487_s_at	981.9	P	0.000219	3363	P	0.000219	I	0		rc_AA818487 UI-R-A0-at-d-09-0-UI.s1 Rattus norvegicus cDNA, 3 end /clone=UI-R-A0-at-d-09-0-UI /clone_end=3 /gb=AA818487 /gi=2889226 /ug=Rn.1893 /len=527
rc_AI136891_at	1974.1	P	0.000219	4809	P	0.000219	I	0		rc_AI136891 UI-R-C2p-of-f-12-0-UI.s1 Rattus norvegicus cDNA, 3 end /clone=UI-R-C2p-of-f-12-0-UI /clone_end=3 /gb=AI136891 /ug=Rn.6142 /len=449
rc_AA859372_s_at	260	P	0.035163	864.7	P	0.000219	I	0		rc_AA859372 UI-R-E0-bt-a-03-0-UI.s1 Rattus norvegicus cDNA, 3 end /clone=UI-R-E0-bt-a-03-0-UI /clone_end=3 /gb=AA859372 /gi=2948723 /ug=Rn.625 /len=389
M15114_g_at	181.4	P	0.024711	708.5	P	0.000388	I	0		M15114 Rat DNA polymerase alpha mRNA, 3 end /cds=UNKNOWN /gb=M15114 /gi=206274 /ug=Rn.2627 /len=1169
D84450_at	1274.2	P	0.000388	2517.9	P	0.000266	I	0		D84450 Rat mRNA for Na+,K+-ATPase beta-3 subunit, complete cds /cds=(145,984) /gb=D84450 /gi=1944501 /ug=Rn.5041 /len=1818
V01227_s_at	2958.3	P	0.000388	8342	P	0.000219	I	0		V01227 Rat mRNA encoding alpha-tubulin /cds=(66,1421) /gb=V01227 /gi=55776 /ug=Rn.3389 /len=1617
X70369_s_at	3056.2	P	0.000562	13251.5	P	0.000219	I	0		X70369 R.norvegicus mRNA for pro alpha 1 collagen type III /cds=(0,1911) /gb=X70369 /gi=57915 /ug=Rn.3247 /len=2183
L26267_at	901.5	P	0.005643	1480.9	P	0.001602	I	0		L26267 Rattus norvegicus nuclear factor kappa B p105 subunit mRNA, 3 end /cds=(0,1568) /gb=L26267 /gi=425471 /ug=Rn.2411 /len=2245
Z78279_at	8430.3	P	0.000219	21687.8	P	0.000219	I	0		Z78279 R.norvegicus mRNA for collagen alpha1 type I /cds=(0,4361) /gb=Z78279 /gi=2894105 /ug=Rn.2953 /len=5721
Z78279_g_at	11438.8	P	0.000219	24534.3	P	0.000219	I	0		Z78279 R.norvegicus mRNA for collagen alpha1 type I /cds=(0,4361) /gb=Z78279 /gi=2894105 /ug=Rn.2953 /len=5721
D00680_at	546.2	P	0.031336	1826.6	P	0.000468	I	0		D00680 Rat mRNA for plasma glutathione peroxidase (EC 1.11.1.9) /cds=(133,813) /gb=D00680 /gi=220843 /ug=Rn.10685 /len=1034
X62952_at	2860.1	P	0.000219	9381.3	P	0.000219	I	0		X62952 R.norvegicus mRNA for vimentin /cds=(80,1480) /gb=X62952 /gi=57479 /ug=Rn.2710 /len=1796
AF012891_at	47.9	A	0.541184	700.8	P	0.004863	I	0		AF012891 Rattus norvegicus frizzled related protein frpAP mRNA, complete cds /cds=(94,1140) /gb=AF012891 /gi=2293563 /ug=Rn.10788 /len=1910
X52498cds_at	477.3	A	0.234557	880.6	P	0.011447	I	0		X52498cds RNTGFB1 Rat mRNA for transforming growth factor-beta 1
X53363cds_s_at	451.7	P	0.004863	799.4	P	0.000388	I	0		X53363cds RNCALRET Rat mRNA for calreticulin
X63594cds_g_at	585.2	P	0.001354	1154.1	P	0.000468	I	0		X63594cds RRRLIF1 R.rattus RL/IF-1 mRNA
AF016503_s_at	416.2	A	0.204022	2394.7	P	0.000219	I	0		AF016503 Rattus norvegicus procollagen C-proteinase enhancer protein (PCPE) mRNA, complete cds
AF023087_s_at	1207.3	P	0.000322	5276.8	P	0.000219	I	0		AF023087 Rattus norvegicus nerve growth factor induced factor A mRNA, partial 3 UTR
AF030089UTR#1_at	19.4	A	0.581931	768.7	P	0.000219	I	0		AF030089UTR#1 Rattus norvegicus activity and neurotransmitter-induced early gene 4 (ania-4) mRNA, 3 UTR
AF034582_g_at	1371	P	0.000219	2707.4	P	0.000219	I	0		AF034582 Rattus norvegicus vesicle associated protein (VAP1) mRNA, complete cds
AF065387_g_at	306.8	P	0.039365	715.9	P	0.000673	I	0		AF065387 Rattus norvegicus vitamin K-dependent gamma-glutamyl carboxylase mRNA, complete cds
AF083269_at	595.1	P	0.003067	2039.2	P	0.000388	I	0		AF083269 Rattus norvegicus p41-Arc mRNA, complete cds
AJ005394_at	1091.2	P	0.031336	4834.4	P	0.000322	I	0		AJ005394 RNJ005394 Rattus norvegicus mRNA for collagen alpha 1 type V
AJ005396_at	152.8	P	0.000805	1028.5	P	0.000322	I	0		AJ005396 RNJ005396 Rattus norvegicus mRNA for collagen alpha 1 type XI
AJ131848_at	7.6	A	0.824011	3112.9	P	0.000219	I	0		AJ131848 RNO131848 Rattus norvegicus mRNA for collagen alpha 1 type X, partial
D13623_g_at	855.9	P	0.000959	2489.8	P	0.000219	I	0		D13623 RATRBP34 Rat mRNA for p34 protein, complete cds
K03467_s_at	245.8	A	0.11716	643.9	P	0.000388	I	0		K03467 RATMYHCZ25 Rat embryonic sarcomeric myosin heavy chain protein (light meromyosin portion) mRNA, clone pMHC-25
L00191cds#1_s_at	538.7	P	0.024711	3038.9	P	0.000219	I	0		L00191cds#1 RATFN3M1 Rat fibronectin (cell-, heparin-, and fibrin-binding domains) gene encoding three fibronectin mRNAs, exons 1,2,3
L26292_at	583	P	0.000266	1127.8	P	0.000219	I	0		L26292 RATFSHREG Rattus norvegicus (clone 59) FSH-regulated protein mRNA
L31394exon_s_at	480.3	P	0.006532	2264.5	P	0.000219	I	0		L31394exon RATPATHYRN Rat parathyroid hormone receptor gene, exon T
M76110_s_at	454.7	P	0.035163	9940.6	P	0.000219	I	0		M76110 RATTTRRAP Rat tartrate-resistant acid phosphatase type 5 mRNA, complete cds
M92340_at	64.6	A	0.218983	204.1	P	0.000805	I	0		M92340 RATGP130A Rat (clones rLG[08,14,25]) interleukin 6 signal transducer mRNA sequence
S63233_g_at	2244.2	P	0.000388	3929	P	0.000266	I	0		S63233 phosphoglycerate mutase type B subunit [rats, liver, mRNA, 1670 nt]
S66184_s_at	630.4	P	0.000388	8049.8	P	0.000219	I	0		S66184 lysyl oxidase {3 region} [rats, fibroblasts, mRNA Partial, 253 nt]
S76779_s_at	583.4	P	0.039365	3603.4	P	0.000388	I	0		S76779 rApoE=apolipoprotein E [rats, liver, mRNA Partial, 951 nt]
U50736_s_at	718.5	P	0.000266	3884	P	0.000219	I	0		U50736 RNU50736 Rattus norvegicus cardiac adriamycin responsive protein mRNA, complete cds
U50842_at	817.7	P	0.000468	1657.8	P	0.000219	I	0		U50842 RNU50842 Rattus norvegicus ubiquitin ligase (Nedd4) protein mRNA, partial cds
U75929UTR#1_f_at	1448.1	P	0.004863	6473	P	0.000219	I	0		U75929UTR#1 RNU75929 Rattus norvegicus SPARC mRNA, 3 untranslated region, partial sequence
U82612cds_g_at	134	A	0.302547	528.9	P	0.001892	I	0		U82612cds RNU82612 Rattus norvegicus fibronectin (fn-1) gene, partial cds
U90725_s_at	1908.9	P	0.000959	3029.2	P	0.000388	I	0		U90725 RNU90725 Rattus norvegicus caveolae-associated protein mRNA, complete cds
X16038exon_s_at	1155.5	P	0.009985	2611.8	P	0.000219	I	0		X16038exon RNALPH13 R.norvegicus gene encoding alkaline phosphatase, exon 13
X17012mRNA_s_at	1173.7	P	0.006532	5135.8	P	0.000562	I	0		X17012mRNA RNIGF2 Rat IGFII gene for insulin-like growth factor II
X17053mRNA_s_at	132.8	M	0.05447	429.3	P	0.000562	I	0		X17053mRNA RATJE Rat immediate-early serum-responsive JE gene
X53504cds_at	4047.8	P	0.000219	5570.9	P	0.000219	I	0		X53504cds RRRPL12M Rat mRNA for ribosomal protein L12
X53504cds_g_at	3092.6	P	0.000219	6157.4	P	0.000219	I	0		X53504cds RRRPL12M Rat mRNA for ribosomal protein L12
X62166cds_s_at	1921.5	P	0.000468	4842.1	P	0.000219	I	0		X62166cds RRRPL3 R.rattus mRNA for ribosomal protein L3
M12098_s_at	790.6	P	0.000219	3700.4	P	0.000219	I	0		M12098 Rat embryonic sarcomeric myosin heavy chain protein (light meromyosin portion) gene /cds=(0,1157) /gb=M12098 /gi=205594 /ug=Rn.9692 /len=1158
M60666_s_at	433.3	P	0.002617	4505.7	P	0.000219	I	0		M60666 Rat alpha-tropomyosin 2 mRNA, complete cds /cds=(53,907) /gb=M60666 /gi=207499 /ug=Rn.1033 /len=1675
U24441_at	421.3	P	0.014937	5205.5	P	0.000266	I	0		U24441 Rattus norvegicus gelatinase B (GelB) mRNA, complete cds /cds=(0,2126) /gb=U24441 /gi=1173505 /ug=Rn.10209 /len=2986
X72914_at	147.5	P	0.009985	957.9	P	0.000219	I	0		X72914 R.norvegicus mRNA for cartilage oligomeric matrix protein /cds=(6,2273) /gb=X72914 /gi=297438 /ug=Rn.10343 /len=2410
X78949_at	618	P	0.000219	1468.3	P	0.000219	I	0		X78949 R.norvegicus mRNA for prolyl 4-hydroxylase alpha subunit /cds=(69,1673) /gb=X78949 /gi=474939 /ug=Rn.8531 /len=1838
X65454_g_at	288.9	P	0.006532	1870.1	P	0.000219	I	0		X65454 R.norvegicus mRNA for SC65 synaptonemal complex protein /cds=(19,1314) /gb=X65454 /gi=57191 /ug=Rn.10547 /len=1407
U95178_s_at	513.6	P	0.007543	1766.5	P	0.000322	I	0		U95178 Rattus norvegicus DOC-2 p59 isoform mRNA, complete cds /cds=(6,1658) /gb=U95178 /gi=3157994 /ug=Rn.14763 /len=2504
M15882_g_at	2284.8	P	0.001602	3068	P	0.000266	I	0		M15882 Rat clathrin light chain (LCA1) mRNA, complete cds /cds=(115,861) /gb=M15882 /gi=203273 /ug=Rn.3428 /len=1124
rc_AI639012_at	241.9	P	0.003067	1406.2	P	0.000219	I	0		Rat mixed-tissue library Rattus norvegicus cDNA clone rx00627 3 , mRNA sequence [Rattus norvegicus]
rc_AI639022_at	9.6	A	0.32083	201.6	P	0.000959	I	0		Rat mixed-tissue library Rattus norvegicus cDNA clone rx01427 3 , mRNA sequence [Rattus norvegicus]
rc_AI639058_s_at	2547.7	P	0.000562	11863.3	P	0.000219	I	0		Rat mixed-tissue library Rattus norvegicus cDNA clone rx04826 3 , mRNA sequence [Rattus norvegicus]
rc_AI639149_s_at	111.8	P	0.00418	388.2	P	0.000468	I	0		Rat mixed-tissue library Rattus norvegicus cDNA clone rx02482 3 , mRNA sequence [Rattus norvegicus]
rc_AI639233_s_at	1388	P	0.000219	2972.8	P	0.000219	I	0		Rat mixed-tissue library Rattus norvegicus cDNA clone rx05007 3 , mRNA sequence [Rattus norvegicus]
rc_AI639501_s_at	256.1	P	0.001602	928.7	P	0.000219	I	0		Rat mixed-tissue library Rattus norvegicus cDNA clone rx01371 3 , mRNA sequence [Rattus norvegicus]
rc_AA849769_g_at	1164.2	P	0.000562	6819.3	P	0.000266	I	0		rc_AA849769 EST192536 Rattus norvegicus cDNA, 3 end /clone=RMUAI64 /clone_end=3 /gb=AA849769 /gi=2937309 /ug=Rn.2979 /len=608
rc_AA899253_at	465.5	P	0.000673	2230.7	P	0.000219	I	0		rc_AA899253 UI-R-E0-cz-g-07-0-UI.s1 Rattus norvegicus cDNA, 3 end /clone=UI-R-E0-cz-g-07-0-UI /clone_end=3 /gb=AA899253 /gi=3034607 /ug=Rn.9560 /len=410
rc_AA899552_at	14.1	A	0.951005	987.6	P	0.001602	I	0		rc_AA899552 UI-R-E0-df-b-02-0-UI.s1 Rattus norvegicus cDNA, 3 end /clone=UI-R-E0-df-b-02-0-UI /clone_end=3 /gb=AA899552 /gi=3034906 /ug=Rn.11239 /len=432
rc_AA900505_at	965	P	0.000322	2269.9	P	0.000266	I	0		rc_AA900505 UI-R-E0-dl-b-07-0-UI.s1 Rattus norvegicus cDNA, 3 end /clone=UI-R-E0-dl-b-07-0-UI /clone_end=3 /gb=AA900505 /gi=3035859 /ug=Rn.2042 /len=595
rc_AA900769_s_at	2540.6	P	0.000219	6962	P	0.000219	I	0		rc_AA900769 UI-R-E0-dn-e-09-0-UI.s1 Rattus norvegicus cDNA, 3 end /clone=UI-R-E0-dn-e-09-0-UI /clone_end=3 /gb=AA900769 /gi=3036123 /ug=Rn.6321 /len=375
rc_AA944324_at	609.9	P	0.000219	1058.3	P	0.000219	I	0		rc_AA944324 EST199823 Rattus norvegicus cDNA, 3 end /clone=REMAF41 /clone_end=3 /gb=AA944324 /gi=3104240 /ug=Rn.6993 /len=559
rc_AA944422_at	254	P	0.000388	1260.8	P	0.000266	I	0		rc_AA944422 EST199921 Rattus norvegicus cDNA, 3 end /clone=REMAJ01 /clone_end=3 /gb=AA944422 /gi=3104338 /ug=Rn.871 /len=641
rc_AA946313_s_at	3214.8	P	0.000219	11302.7	P	0.000219	I	0		rc_AA946313 EST201812 Rattus norvegicus cDNA, 3 end /clone=RLUBD62 /clone_end=3 /gb=AA946313 /ug=Rn.4295 /len=505
rc_AA924772_at	165.5	A	0.458816	2930.6	P	0.001892	I	0		rc_AA924772 UI-R-A1-eb-f-02-0-UI.s1 Rattus norvegicus cDNA, 3 end /clone=UI-R-A1-eb-f-02-0-UI /clone_end=3 /gb=AA924772 /gi=3071908 /ug=Rn.11325 /len=372
rc_AA925246_at	311.2	P	0.017001	14668.7	P	0.000219	I	0		rc_AA925246 UI-R-A1-eh-h-06-0-UI.s1 Rattus norvegicus cDNA, 3 end /clone=UI-R-A1-eh-h-06-0-UI /clone_end=3 /gb=AA925246 /gi=3072382 /ug=Rn.5598 /len=513
rc_AA925762_at	170.3	P	0.024711	708.9	P	0.000959	I	0		rc_AA925762 UI-R-A1-ep-g-08-0-UI.s1 Rattus norvegicus cDNA, 3 end /clone=UI-R-A1-ep-g-08-0-UI /clone_end=3 /gb=AA925762 /gi=3072898 /ug=Rn.9560 /len=384
rc_AA955167_s_at	111.6	A	0.339558	338.3	P	0.011447	I	0		rc_AA955167 UI-R-A1-du-a-08-0-UI.s1 Rattus norvegicus cDNA, 3 end /clone=UI-R-A1-du-a-08-0-UI /clone_end=3 /gb=AA955167 /ug=Rn.9560 /len=443
rc_AI008888_at	132.7	P	0.000468	672.1	P	0.000219	I	0		rc_AI008888 EST203339 Rattus norvegicus cDNA, 3 end /clone=REMBE86 /clone_end=3 /gb=AI008888 /ug=Rn.1233 /len=528
rc_AI008888_g_at	1594.5	P	0.000468	4670.5	P	0.000219	I	0		rc_AI008888 EST203339 Rattus norvegicus cDNA, 3 end /clone=REMBE86 /clone_end=3 /gb=AI008888 /ug=Rn.1233 /len=528
rc_AI009191_at	435.6	P	0.000673	1751.9	P	0.000219	I	0		rc_AI009191 EST203642 Rattus norvegicus cDNA, 3 end /clone=REMBK67 /clone_end=3 /gb=AI009191 /ug=Rn.2432 /len=484
rc_AI009806_at	1645.3	P	0.001892	3409	P	0.000673	I	0		rc_AI009806 EST204257 Rattus norvegicus cDNA, 3 end /clone=RLUBO69 /clone_end=3 /gb=AI009806 /ug=Rn.3312 /len=668
rc_AI012030_at	2355.8	P	0.000388	9927.3	P	0.000266	I	0		rc_AI012030 EST206481 Rattus norvegicus cDNA, 3 end /clone=RPLAR80 /clone_end=3 /gb=AI012030 /ug=Rn.2379 /len=549
rc_AI012805_at	4439.2	P	0.000266	5428.3	P	0.000219	I	0		rc_AI012805 EST207256 Rattus norvegicus cDNA, 3 end /clone=RPLBB82 /clone_end=3 /gb=AI012805 /ug=Rn.5979 /len=589
rc_AI013627_at	1158.5	P	0.000219	2271.5	P	0.000219	I	0		rc_AI013627 EST208302 Rattus norvegicus cDNA, 3 end /clone=RSPBP78 /clone_end=3 /gb=AI013627 /ug=Rn.7262 /len=568
rc_AI029183_s_at	19.2	A	0.732537	164.5	P	0.008689	I	0		rc_AI029183 UI-R-C0-iv-h-08-0-UI.s1 Rattus norvegicus cDNA, 3 end /clone=UI-R-C0-iv-h-08-0-UI /clone_end=3 /gb=AI029183 /ug=Rn.10346 /len=300
rc_AI059508_s_at	73.7	P	0.008689	134.8	P	0.000266	I	0		rc_AI059508 UI-R-C1-kw-a-06-0-UI.s1 Rattus norvegicus cDNA, 3 end /clone=UI-R-C1-kw-a-06-0-UI /clone_end=3 /gb=AI059508 /ug=Rn.5950 /len=346
rc_AI169327_g_at	242.5	M	0.048995	2259.1	P	0.000219	I	0		rc_AI169327 EST215162 Rattus norvegicus cDNA, 3 end /clone=RKIBQ31 /clone_end=3 /gb=AI169327 /gi=3705635 /ug=Rn.6841 /len=644
rc_AI103074_at	10065.3	P	0.000219	15119	P	0.000219	I	0		rc_AI103074 EST212363 Rattus norvegicus cDNA, 3 end /clone=REMBW89 /clone_end=3 /gb=AI103074 /gi=3707671 /ug=Rn.3379 /len=528
rc_AA818072_s_at	577.9	P	0.02786	1252.5	P	0.001141	I	0		rc_AA818072 UI-R-A0-ag-b-06-0-UI.s2 Rattus norvegicus cDNA, 3 end /clone=UI-R-A0-ag-b-06-0-UI /clone_end=3 /gb=AA818072 /gi=2887952 /ug=Rn.11722 /len=408
rc_AI103957_at	770.1	P	0.002228	1708.9	P	0.000322	I	0		rc_AI103957 EST213246 Rattus norvegicus cDNA, 3 end /clone=RHEBV58 /clone_end=3 /gb=AI103957 /gi=3708419 /ug=Rn.1975 /len=652
rc_AI103957_g_at	1400.4	P	0.000805	3788	P	0.000266	I	0		rc_AI103957 EST213246 Rattus norvegicus cDNA, 3 end /clone=RHEBV58 /clone_end=3 /gb=AI103957 /gi=3708419 /ug=Rn.1975 /len=652
rc_AI104567_g_at	883.7	P	0.000219	3623.1	P	0.000219	I	0		rc_AI104567 EST213856 Rattus norvegicus cDNA, 3 end /clone=RHECF33 /clone_end=3 /gb=AI104567 /gi=3708904 /ug=Rn.3114 /len=538
rc_AI171268_at	706.8	M	0.043968	3100.1	P	0.000388	I	0		rc_AI171268 EST217223 Rattus norvegicus cDNA, 3 end /clone=RMUBI34 /clone_end=3 /gb=AI171268 /gi=3711308 /ug=Rn.2760 /len=589
rc_AI171962_s_at	718.4	P	0.000219	1206.1	P	0.000219	I	0		rc_AI171962 EST217956 Rattus norvegicus cDNA, 3 end /clone=RMUBT21 /clone_end=3 /gb=AI171962 /gi=3712002 /ug=Rn.1792 /len=627
rc_AI172064_at	4634.8	P	0.000219	9871	P	0.000219	I	0		rc_AI172064 EST218059 Rattus norvegicus cDNA, 3 end /clone=RMUBU47 /clone_end=3 /gb=AI172064 /gi=3712104 /ug=Rn.57 /len=509
rc_AI176595_s_at	701.4	P	0.000219	1365.5	P	0.000219	I	0		rc_AI176595 EST220183 Rattus norvegicus cDNA, 3 end /clone=ROVBU30 /clone_end=3 /gb=AI176595 /ug=Rn.1294 /len=632
rc_AI179399_at	878.3	P	0.000266	8119.1	P	0.000219	I	0		rc_AI179399 EST223101 Rattus norvegicus cDNA, 3 end /clone=RSPCG71 /clone_end=3 /gb=AI179399 /ug=Rn.2875 /len=589
rc_AI230247_s_at	1689.7	P	0.000322	3703.1	P	0.000266	I	0		rc_AI230247 EST226942 Rattus norvegicus cDNA, 3 end /clone=REMCU12 /clone_end=3 /gb=AI230247 /ug=Rn.1451 /len=466
rc_AI230256_at	77.7	P	0.001602	463.7	P	0.000388	I	0		rc_AI230256 EST226951 Rattus norvegicus cDNA, 3 end /clone=REMCU23 /clone_end=3 /gb=AI230256 /ug=Rn.3272 /len=499
rc_AA819338_at	1087.9	P	0.000805	1458.4	P	0.000266	I	0		rc_AA819338 UI-R-A0-bc-c-12-0-UI.s1 Rattus norvegicus cDNA, 3 end /clone=UI-R-A0-bc-c-12-0-UI /clone_end=3 /gb=AA819338 /gi=2889427 /ug=Rn.1999 /len=544
rc_AA819338_g_at	1771.2	P	0.001602	2870.6	P	0.000388	I	0		rc_AA819338 UI-R-A0-bc-c-12-0-UI.s1 Rattus norvegicus cDNA, 3 end /clone=UI-R-A0-bc-c-12-0-UI /clone_end=3 /gb=AA819338 /gi=2889427 /ug=Rn.1999 /len=544
rc_AI231292_at	3133.1	P	0.000266	8403.8	P	0.000266	I	0		rc_AI231292 EST227980 Rattus norvegicus cDNA, 3 end /clone=REMDI26 /clone_end=3 /gb=AI231292 /ug=Rn.956 /len=659
rc_AI231292_g_at	11707.8	P	0.000219	21267.7	P	0.000219	I	0		rc_AI231292 EST227980 Rattus norvegicus cDNA, 3 end /clone=REMDI26 /clone_end=3 /gb=AI231292 /ug=Rn.956 /len=659
rc_AI231472_s_at	14953	P	0.000219	30427.6	P	0.000219	I	0		rc_AI231472 EST228160 Rattus norvegicus cDNA, 3 end /clone=REMDK57 /clone_end=3 /gb=AI231472 /ug=Rn.2953 /len=549
rc_AI232379_at	416.4	P	0.001892	1933.6	P	0.000322	I	0		rc_AI232379 EST229067 Rattus norvegicus cDNA, 3 end /clone=RKICA94 /clone_end=3 /gb=AI232379 /ug=Rn.4215 /len=629
rc_AI234060_s_at	108.4	P	0.003067	1296.4	P	0.000219	I	0		rc_AI234060 EST230748 Rattus norvegicus cDNA, 3 end /clone=RLUCU63 /clone_end=3 /gb=AI234060 /ug=Rn.11372 /len=363
rc_AI234146_at	472.3	P	0.000266	979.1	P	0.000219	I	0		rc_AI234146 EST230834 Rattus norvegicus cDNA, 3 end /clone=RLUCV76 /clone_end=3 /gb=AI234146 /ug=Rn.2401 /len=460
M19647_f_at	237.8	A	0.098054	1586.7	P	0.000468	I	0		M19647 Rat renal kallikrein gene, complete cds, clone RSKG-7 /cds=(42,827) /gb=M19647 /gi=204999 /ug=Rn.21391 /len=873
M15562_g_at	2260.5	P	0.000673	3917.9	P	0.000322	I	0		M15562 Rat MHC class II RT1.u-D-alpha chain mRNA, 3 end /cds=(0,437) /gb=M15562 /gi=205435 /ug=Rn.4200 /len=805
M14656_at	599.1	P	0.000266	8597.2	P	0.000219	I	0		M14656 Rat osteopontin mRNA, complete cds /cds=(79,1032) /gb=M14656 /gi=205859 /ug=Rn.8871 /len=1457
J04215_at	295.1	P	0.000388	4004.4	P	0.000266	I	0		J04215 Rat cell-binding bone sialoprotein mRNA, complete cds /cds=(76,1038) /gb=J04215 /gi=205861 /ug=Rn.9721 /len=1936
M69055_at	1334.4	P	0.002617	1814.5	P	0.000219	I	0		M69055 Rat insulin-like growth factor binding protein (rIGFBP-6) mRNA, complete cds /cds=(5,685) /gb=M69055 /gi=206586 /ug=Rn.6431 /len=970
M34331_g_at	8645.7	P	0.000219	11569.9	P	0.000219	I	0		M34331 Rat 60S ribosomal subunit protein L35 mRNA, complete cds /cds=(47,418) /gb=M34331 /gi=206729 /ug=Rn.3458 /len=451
M17419_at	7893.9	P	0.000219	10683.4	P	0.000219	I	0		M17419 Rat ribosomal protein L5 mRNA, complete cds /cds=(56,946) /gb=M17419 /gi=206733 /ug=Rn.2331 /len=999
K03250_at	8644.8	P	0.000266	11529.5	P	0.000266	I	0		K03250 Rat ribosomal protein S11 mRNA, complete cds /cds=(2,478) /gb=K03250 /gi=206738 /ug=Rn.2177 /len=534
J03627_at	1134.9	P	0.000219	2973.6	P	0.000219	I	0		J03627 Rat S-100 related protein mRNA, complete cds, clone 42C /cds=(45,332) /gb=J03627 /gi=206827 /ug=Rn.4083 /len=573
M58404_at	1867.4	P	0.000388	7791.8	P	0.000388	I	0		M58404 R.norvegicus thymosin beta-10 (testis-specific) gene, complete cds /cds=(149,283) /gb=M58404 /gi=207319 /ug=Rn.5983 /len=539
U17834_at	1643.4	P	0.009985	7198.5	P	0.000322	I	0		U17834 Rattus norvegicus biglycan mRNA, complete cds /cds=(122,1231) /gb=U17834 /gi=600497 /ug=Rn.783 /len=2432
M18416_at	175.3	M	0.043968	595.1	P	0.000322	I	0		M18416 Rat nerve growth factor-induced (NGFI-A) gene, complete cds /cds=(352,1878) /gb=M18416 /gi=205693 /ug=Rn.9096 /len=3112
M38135_at	781.5	P	0.011447	1710.5	P	0.001602	I	0		M38135 Rat cathepsin H (RCHII) mRNA /cds=(102,998) /gb=M38135 /gi=203340 /ug=Rn.1997 /len=1360
L16532_at	203.9	M	0.043968	346.4	P	0.001602	I	0		L16532 Rattus norvegicus (clone pCNPII) 2 ,3 -cyclic nucleotide 3 -phosphodiesterase (CNPII) mRNA, complete cds /cds=(79,1341) /gb=L16532 /gi=294526 /ug=Rn.2592 /len=2301
D17614_at	376.6	P	0.013092	646.8	P	0.000388	I	0		D17614 Rat mRNA for 14-3-3 protein theta-subtype, complete cds /cds=(85,822) /gb=D17614 /gi=402508 /ug=Rn.2502 /len=2099
M60616_at	244.7	P	0.005643	7941.7	P	0.000219	I	0		M60616 Rat collagenase (UMRCase) mRNA, 3 end /cds=(0,1401) /gb=M60616 /gi=203498 /ug=Rn.10997 /len=2575
J05210_g_at	1100.1	P	0.002228	1921.9	P	0.000388	I	0		J05210 Rat ATP citrate-lyase mRNA, complete cds /cds=(72,3374) /gb=J05210 /gi=949989 /ug=Rn.996 /len=4269
L02896_at	1952.9	P	0.000468	3899.1	P	0.000322	I	0		L02896 Rattus norvegicus major heparan sulfate proteoglycan (glypican) mRNA, complete cds /cds=(221,1897) /gb=L02896 /gi=204424 /ug=Rn.7044 /len=3497
U53184_at	657.2	P	0.000388	1990.8	P	0.000388	I	0		U53184 Rattus norvegicus estrogen-responsive uterine mRNA, partial sequence /cds=UNKNOWN /gb=U53184 /gi=1279978 /ug=Rn.6940 /len=2006
U44948_at	154.3	P	0.021866	555	P	0.000219	I	0		U44948 Rattus norvegicus smooth muscle cell LIM protein (SmLIM) mRNA, complete cds /cds=(54,635) /gb=U44948 /gi=1314350 /ug=Rn.4267 /len=847
X61654_at	3927.9	P	0.000266	9032.6	P	0.000219	I	0		X61654 Rat mRNA for ad1-antigen /cds=(60,776) /gb=X61654 /gi=55601 /ug=Rn.11068 /len=860
X16145_at	657.6	P	0.001892	1529.9	P	0.000388	I	0		X16145 Rat mRNA for liver a-L-Fucosidase (EC 3.2.1.51) /cds=(11,1399) /gb=X16145 /gi=55650 /ug=Rn.3469 /len=1478
X02610_g_at	4907.7	P	0.000322	8035.7	P	0.000266	I	0		X02610 Rat mRNA for non-neuronal enolase (NNE) (alpha-alpha enolase, 2-phospho-D-glycerate hydrolase EC 4.2.1.11) /cds=(110,1414) /gb=X02610 /gi=56106 /ug=Rn.4236 /len=1725
X62322_g_at	2611.9	P	0.000266	7172.3	P	0.000219	I	0		X62322 R.norvegicus mRNA for epithelin 1 and 2 /cds=(30,1799) /gb=X62322 /gi=56108 /ug=Rn.5820 /len=2137
X05834_at	1546.1	P	0.000219	10088.3	P	0.000219	I	0		X05834 Rat fibronectin gene 3 end /cds=(0,71) /gb=X05834 /gi=56161 /ug=Rn.1604 /len=760
X82152_at	709.5	P	0.000219	1605.5	P	0.000219	I	0		X82152 R.norvegicus mRNA for fibromodulin /cds=(53,1183) /gb=X82152 /gi=602883 /ug=Rn.8778 /len=2943
X83537_at	666	P	0.003585	5789	P	0.000219	I	0		X83537 R.norvegicus mRNA for membrane-type matrix metalloproteinase /cds=(172,1920) /gb=X83537 /gi=805012 /ug=Rn.10371 /len=2383
X06916_at	1236.1	P	0.000219	5659.5	P	0.000219	I	0		X06916 Rat gene for protein p9Ka homologous to calcium-binding protein /cds=(0,305) /gb=X06916 /gi=56832 /ug=Rn.504 /len=534
X02918_at	1707.6	P	0.000468	4319.5	P	0.000266	I	0		X02918 Rat mRNA for protein disulphide isomerase (PDI; EC 5.3.4.1) /cds=(44,1570) /gb=X02918 /gi=56871 /ug=Rn.4234 /len=2460
L25785_at	3086.5	P	0.000322	6369.8	P	0.000266	I	0		L25785 Rattus norvegicus (TSC-22) mRNA, complete cds /cds=(179,610) /gb=L25785 /gi=410033 /ug=Rn.3545 /len=1666
X02002_at	146	A	0.204022	718.8	P	0.001354	I	0		X02002 Rat thy-1 gene for cell-surface glycoprotein /cds=(0,485) /gb=X02002 /gi=57363 /ug=Rn.1177 /len=1548
X89963_at	1169.6	P	0.001602	2805.4	P	0.000562	I	0		X89963 R.norvegicus mRNA TSP-4 protein /cds=(23,2965) /gb=X89963 /gi=929834 /ug=Rn.11207 /len=3123
X76985_at	86.3	A	0.060419	563.2	P	0.000219	I	0		X76985 R.norvegicus mRNA for latexin /cds=(169,840) /gb=X76985 /gi=440575 /ug=Rn.11404 /len=1072
X84039_at	1109.9	P	0.000219	4869.4	P	0.000219	I	0		X84039 R.norvegicus mRNA for lumican /cds=(45,1061) /gb=X84039 /gi=643023 /ug=Rn.3087 /len=1726
X04979_at	3824.6	P	0.001141	14329.5	P	0.000266	I	0		X04979 Rat gene for apolipoprotein E /cds=(23,958) /gb=X04979 /gi=55755 /ug=Rn.7082 /len=1069
D83349_at	284.3	A	0.302547	2193.5	P	0.005643	I	0		D83349 Rat mRNA for short type PB-cadherin, complete cds /cds=(519,2603) /gb=D83349 /gi=1398911 /ug=Rn.11397 /len=4153
X94242_at	1413	P	0.000266	2460.2	P	0.000266	I	0		X94242 R.norvegicus mRNA for ribosomal protein L14 /cds=(19,663) /gb=X94242 /gi=1430943 /ug=Rn.3131 /len=700
U36482_g_at	760.4	P	0.014937	1821.9	P	0.001141	I	0		U36482 Rattus norvegicus endoplasmic reticulum protein ERp29 precursor, mRNA, complete cds /cds=(43,825) /gb=U36482 /gi=2317799 /ug=Rn.11262 /len=1115
X04267_at	4779.9	P	0.000322	16583.6	P	0.000219	I	0		X04267 Rat embryonic skeletal muscle myosin heavy chain (MHC) gene /cds=(90,5912) /gb=X04267 /gi=56658 /ug=Rn.9692 /len=6035
U72620_at	353.7	P	0.006532	1592.3	P	0.000219	I	0		U72620 Rattus norvegicus Lot1 mRNA, complete cds /cds=(547,2298) /gb=U72620 /gi=1621624 /ug=Rn.6977 /len=4938
U75932_at	744.3	P	0.035163	873.4	P	0.003585	I	0		U75932 Rattus norvegicus cAMP-dependent protein kinase type I regulatory subunit mRNA, partial cds /cds=(0,754) /gb=U75932 /gi=1661220 /ug=Rn.10990 /len=948
D10874_at	1748.3	P	0.000266	3488.5	P	0.000219	I	0		D10874 Albino rat cDNA for 16 kDa subunit of vacuolar H(+)-ATPases /cds=(95,562) /gb=D10874 /gi=220905 /ug=Rn.1869 /len=1082
U65656_at	929.8	P	0.008689	4580.4	P	0.000266	I	0		U65656 Rattus norvegicus gelatinase A mRNA, complete cds /cds=(291,2279) /gb=U65656 /gi=1813502 /ug=Rn.6422 /len=3040
U75917_at	248.9	A	0.07383	435.8	P	0.001892	I	0		U75917 Rattus norvegicus clathrin-associated protein 17 (AP17) mRNA, complete cds /cds=(86,514) /gb=U75917 /gi=1809319 /ug=Rn.7160 /len=797
L12383_at	804.5	P	0.000219	2798.1	P	0.000219	I	0		L12383 Rattus norvegicus ADP-ribosylation factor 4 mRNA, complete cds /cds=(219,761) /gb=L12383 /gi=438867 /ug=Rn.3778 /len=1608
Y12635_at	166.6	P	0.001892	290	P	0.000266	I	0		Y12635 R.norvegicus mRNA for vacuolar adenosine triphosphatase subunit B /cds=(14,1549) /gb=Y12635 /gi=2058353 /ug=Rn.13436 /len=1614
D78308_at	4088.6	P	0.000219	8174	P	0.000219	I	0		D78308 Rat mRNA for calreticulin, complete cds /cds=(15,1265) /gb=D78308 /gi=1089798 /ug=Rn.974 /len=1816
M83107_g_at	335.5	P	0.009985	1685.1	P	0.000266	I	0		M83107 Rat SM22 mRNA, complete cds /cds=(162,767) /gb=M83107 /gi=202982 /ug=Rn.774 /len=1169
J02962_at	689	P	0.000805	1237.9	P	0.000322	I	0		J02962 Rat IgE binding protein mRNA, complete cds /cds=(40,828) /gb=J02962 /gi=203173 /ug=Rn.764 /len=948
AF065438_at	701.1	P	0.002617	1494.2	P	0.001602	I	0		AF065438 Rattus norvegicus mama mRNA, complete cds /cds=(155,1879) /gb=AF065438 /gi=3152927 /ug=Rn.3251 /len=2151
M57664_at	1526.5	P	0.02786	7251.3	P	0.000266	I	0		M57664 Rat cretine kinase-B (CKB) mRNA, 3 end /cds=(0,1091) /gb=M57664 /gi=203475 /ug=Rn.1472 /len=1293
M57664_g_at	91.2	P	0.014937	1438.3	P	0.000219	I	0		M57664 Rat cretine kinase-B (CKB) mRNA, 3 end /cds=(0,1091) /gb=M57664 /gi=203475 /ug=Rn.1472 /len=1293
L07281_at	1015.4	P	0.000266	4046.8	P	0.000219	I	0		L07281 Rattus norvegicus carboxypeptidase E (CPE) gene /cds=(0,1433) /gb=L07281 /gi=203549 /ug=Rn.7149 /len=2023
Y13714_at	3788.5	P	0.000219	18183.6	P	0.000219	I	0		Y13714 Rattus norvegicus mRNA for osteonectin /cds=(51,956) /gb=Y13714 /gi=2196883 /ug=Rn.4295 /len=2025
M32062_at	191	P	0.002617	452.9	P	0.000322	I	0		M32062 Rat Fc-gamma receptor mRNA, complete cds /cds=(49,852) /gb=M32062 /gi=204114 /ug=Rn.6050 /len=1341
M12672_at	1474.3	P	0.000388	3264	P	0.000219	I	0		M12672 Rat guanine nucleotide-binding protein G-i, alpha subunit mRNA, complete cds /cds=(48,1115) /gb=M12672 /gi=204439 /ug=Rn.10964 /len=1666
M31837_at	178.7	P	0.024711	626.5	P	0.000673	I	0		M31837 Rat insulin-like growth factor-binding protein (IGF-BP3) mRNA, complete cds /cds=(56,934) /gb=M31837 /gi=204741 /ug=Rn.1710 /len=2352
rc_AA859519_g_at	306.3	P	0.019304	851	P	0.000959	I	0		rc_AA859519 UI-R-E0-br-b-01-0-UI.s1 Rattus norvegicus cDNA, 3 end /clone=UI-R-E0-br-b-01-0-UI /clone_end=3 /gb=AA859519 /gi=2949039 /ug=Rn.8565 /len=408
rc_AA859536_at	1555.4	P	0.001141	2819.5	P	0.000219	I	0		rc_AA859536 UI-R-E0-br-c-08-0-UI.s1 Rattus norvegicus cDNA, 3 end /clone=UI-R-E0-br-c-08-0-UI /clone_end=3 /gb=AA859536 /gi=2949056 /ug=Rn.14 /len=531
rc_AA859616_at	399.1	P	0.000673	723.6	P	0.000322	I	0		rc_AA859616 UI-R-E0-bs-g-04-0-UI.s1 Rattus norvegicus cDNA, 3 end /clone=UI-R-E0-bs-g-04-0-UI /clone_end=3 /gb=AA859616 /gi=2949136 /ug=Rn.1515 /len=513
rc_AA859757_at	385.4	A	0.138765	2186	P	0.001892	I	0		rc_AA859757 UI-R-E0-bx-c-12-0-UI.s1 Rattus norvegicus cDNA, 3 end /clone=UI-R-E0-bx-c-12-0-UI /clone_end=3 /gb=AA859757 /gi=2949277 /ug=Rn.117 /len=438
rc_AA859757_g_at	1028.4	P	0.000219	7715.4	P	0.000219	I	0		rc_AA859757 UI-R-E0-bx-c-12-0-UI.s1 Rattus norvegicus cDNA, 3 end /clone=UI-R-E0-bx-c-12-0-UI /clone_end=3 /gb=AA859757 /gi=2949277 /ug=Rn.117 /len=438
rc_AA859805_at	398.1	P	0.035163	1779.4	P	0.000388	I	0		rc_AA859805 UI-R-E0-bu-h-10-0-UI.s1 Rattus norvegicus cDNA, 3 end /clone=UI-R-E0-bu-h-10-0-UI /clone_end=3 /gb=AA859805 /gi=2949325 /ug=Rn.770 /len=433
rc_AA859829_g_at	344	P	0.007543	455.3	P	0.000673	I	0		rc_AA859829 UI-R-E0-cc-f-12-0-UI.s1 Rattus norvegicus cDNA, 3 end /clone=UI-R-E0-cc-f-12-0-UI /clone_end=3 /gb=AA859829 /gi=2949349 /ug=Rn.2197 /len=487
rc_AA859885_at	790.4	P	0.000468	3693.5	P	0.000219	I	0		rc_AA859885 UI-R-E0-cc-c-12-0-UI.s1 Rattus norvegicus cDNA, 3 end /clone=UI-R-E0-cc-c-12-0-UI /clone_end=3 /gb=AA859885 /gi=2949405 /ug=Rn.805 /len=537
rc_AA860030_s_at	1845.4	P	0.001354	3267	P	0.000322	I	0		rc_AA860030 UI-R-E0-bz-e-07-0-UI.s2 Rattus norvegicus cDNA, 3 end /clone=UI-R-E0-bz-e-07-0-UI /clone_end=3 /gb=AA860030 /gi=2949550 /ug=Rn.2458 /len=425
rc_AA866276_at	1436.4	P	0.002617	3720.4	P	0.000322	I	0		rc_AA866276 UI-R-A0-bg-b-06-0-UI.s1 Rattus norvegicus cDNA, 3 end /clone=UI-R-A0-bg-b-06-0-UI /clone_end=3 /gb=AA866276 /gi=2961737 /ug=Rn.3035 /len=476
rc_AA866452_s_at	1119.8	P	0.000266	5523.3	P	0.000219	I	0		rc_AA866452 UI-R-E0-br-e-05-0-UI.s1 Rattus norvegicus cDNA, 3 end /clone=UI-R-E0-br-e-05-0-UI /clone_end=3 /gb=AA866452 /gi=2961913 /ug=Rn.3114 /len=524
rc_AA874848_s_at	817.8	P	0.000468	6244.7	P	0.000219	I	0		rc_AA874848 UI-R-E0-cg-h-03-0-UI.s1 Rattus norvegicus cDNA, 3 end /clone=UI-R-E0-cg-h-03-0-UI /clone_end=3 /gb=AA874848 /gi=2979796 /ug=Rn.3144 /len=360
rc_AA874889_g_at	228.8	P	0.008689	1194.9	P	0.000219	I	0		rc_AA874889 UI-R-E0-ci-h-07-0-UI.s1 Rattus norvegicus cDNA, 3 end /clone=UI-R-E0-ci-h-07-0-UI /clone_end=3 /gb=AA874889 /gi=2979837 /ug=Rn.3163 /len=487
rc_AA874999_at	963	P	0.000562	1922.6	P	0.000219	I	0		rc_AA874999 UI-R-E0-cf-d-12-0-UI.s1 Rattus norvegicus cDNA, 3 end /clone=UI-R-E0-cf-d-12-0-UI /clone_end=3 /gb=AA874999 /gi=2979947 /ug=Rn.3199 /len=499
rc_AA875032_at	283.1	P	0.00418	1356.9	P	0.000219	I	0		rc_AA875032 UI-R-E0-cb-h-09-0-UI.s1 Rattus norvegicus cDNA, 3 end /clone=UI-R-E0-cb-h-09-0-UI /clone_end=3 /gb=AA875032 /gi=2979980 /ug=Rn.3212 /len=563
rc_AA875060_at	9.1	A	0.64131	113.6	P	0.008689	I	0		rc_AA875060 UI-R-E0-cb-f-05-0-UI.s1 Rattus norvegicus cDNA, 3 end /clone=UI-R-E0-cb-f-05-0-UI /clone_end=3 /gb=AA875060 /gi=2980008 /ug=Rn.3225 /len=548
rc_AA875253_at	357.6	P	0.000673	736.5	P	0.000219	I	0		rc_AA875253 UI-R-E0-cq-d-08-0-UI.s1 Rattus norvegicus cDNA, 3 end /clone=UI-R-E0-cq-d-08-0-UI /clone_end=3 /gb=AA875253 /gi=2980201 /ug=Rn.3065 /len=523
rc_AA875269_at	175	P	0.004863	1526.4	P	0.000219	I	0		rc_AA875269 UI-R-E0-ce-b-05-0-UI.s1 Rattus norvegicus cDNA, 3 end /clone=UI-R-E0-ce-b-05-0-UI /clone_end=3 /gb=AA875269 /gi=2980217 /ug=Rn.2627 /len=510
rc_AA875523_s_at	8497	P	0.000219	16032.4	P	0.000219	I	0		rc_AA875523 UI-R-E0-cv-e-11-0-UI.s1 Rattus norvegicus cDNA, 3 end /clone=UI-R-E0-cv-e-11-0-UI /clone_end=3 /gb=AA875523 /gi=2980471 /ug=Rn.969 /len=386
rc_AA875531_s_at	9124.3	P	0.000266	24527.5	P	0.000219	I	0		rc_AA875531 UI-R-E0-cv-f-12-0-UI.s1 Rattus norvegicus cDNA, 3 end /clone=UI-R-E0-cv-f-12-0-UI /clone_end=3 /gb=AA875531 /gi=2980479 /ug=Rn.256 /len=433
rc_AA875665_g_at	449.2	P	0.008689	4091.1	P	0.000219	I	0		rc_AA875665 UI-R-E0-cn-h-07-0-UI.s1 Rattus norvegicus cDNA, 3 end /clone=UI-R-E0-cn-h-07-0-UI /clone_end=3 /gb=AA875665 /gi=2980613 /ug=Rn.2997 /len=346
rc_H31479_at	169.9	P	0.001892	629.3	P	0.000219	I	0		rc_H31479 EST105544 Rattus norvegicus cDNA, 3 end /clone=RPCAL22 /clone_end=3 /gb=H31479 /gi=976896 /ug=Rn.14570 /len=375
rc_AA891204_s_at	710.8	P	0.000219	6914.8	P	0.000219	I	0		rc_AA891204 EST195007 Rattus norvegicus cDNA, 3 end /clone=RHEAQ49 /clone_end=3 /gb=AA891204 /gi=3018083 /ug=Rn.4295 /len=502
rc_AA892006_g_at	376.6	P	0.000468	1893.3	P	0.000219	I	0		rc_AA892006 EST195809 Rattus norvegicus cDNA, 3 end /clone=RKIAK60 /clone_end=3 /gb=AA892006 /gi=3018885 /ug=Rn.11519 /len=443
rc_AA892154_g_at	135.9	A	0.127645	631.6	P	0.000266	I	0		rc_AA892154 EST195957 Rattus norvegicus cDNA, 3 end /clone=RKIAN02 /clone_end=3 /gb=AA892154 /gi=3019033 /ug=Rn.3279 /len=386
rc_AA892520_g_at	554.8	A	0.060419	1193.7	P	0.006532	I	0		rc_AA892520 EST196323 Rattus norvegicus cDNA, 3 end /clone=RKIAS43 /clone_end=3 /gb=AA892520 /gi=3019399 /ug=Rn.9118 /len=547
rc_AA892557_g_at	177	P	0.001354	348.5	P	0.000219	I	0		rc_AA892557 EST196360 Rattus norvegicus cDNA, 3 end /clone=RKIAS82 /clone_end=3 /gb=AA892557 /gi=3019436 /ug=Rn.2418 /len=647
rc_AA892578_at	100.9	A	0.458816	585.2	P	0.000805	I	0		rc_AA892578 EST196381 Rattus norvegicus cDNA, 3 end /clone=RKIAU13 /clone_end=3 /gb=AA892578 /gi=3019457 /ug=Rn.14770 /len=424
rc_AA892918_at	390.4	P	0.001354	1019.5	P	0.000219	I	0		rc_AA892918 EST196721 Rattus norvegicus cDNA, 3 end /clone=RKIAY90 /clone_end=3 /gb=AA892918 /gi=3019797 /ug=Rn.12180 /len=603
rc_AA893515_at	489.6	P	0.000266	779.2	P	0.000219	I	0		rc_AA893515 EST197318 Rattus norvegicus cDNA, 3 end /clone=RLIAD43 /clone_end=3 /gb=AA893515 /gi=3020394 /ug=Rn.12132 /len=548
rc_AA893634_at	264.3	A	0.150527	1270.6	P	0.000959	I	0		rc_AA893634 EST197437 Rattus norvegicus cDNA, 3 end /clone=RPLAC82 /clone_end=3 /gb=AA893634 /gi=3020513 /ug=Rn.4257 /len=474
rc_AA894004_at	510.6	P	0.002617	1630.1	P	0.000219	I	0		rc_AA894004 EST197807 Rattus norvegicus cDNA, 3 end /clone=RPLAO48 /clone_end=3 /gb=AA894004 /gi=3020883 /ug=Rn.8945 /len=430
rc_AA894092_at	583.3	P	0.000219	5112.8	P	0.000219	I	0		rc_AA894092 EST197895 Rattus norvegicus cDNA, 3 end /clone=RSPAQ66 /clone_end=3 /gb=AA894092 /gi=3020971 /ug=Rn.17124 /len=652
rc_AA894200_g_at	13233.3	P	0.000388	17682.8	P	0.000322	I	0		rc_AA894200 EST198003 Rattus norvegicus cDNA, 3 end /clone=RSPAS59 /clone_end=3 /gb=AA894200 /gi=3021079 /ug=Rn.969 /len=560
rc_AA894207_g_at	4325.3	P	0.000219	6231.8	P	0.000219	I	0		rc_AA894207 EST198010 Rattus norvegicus cDNA, 3 end /clone=RSPAS77 /clone_end=3 /gb=AA894207 /gi=3021086 /ug=Rn.806 /len=630
rc_AA799406_at	1118.3	P	0.000322	1849.1	P	0.000219	I	0		rc_AA799406 EST188903 Rattus norvegicus cDNA, 3 end /clone=RHEAA79 /clone_end=3 /gb=AA799406 /gi=2862361 /ug=Rn.90 /len=591
rc_AA799448_g_at	1047.3	P	0.000219	3682.8	P	0.000219	I	0		rc_AA799448 EST188945 Rattus norvegicus cDNA, 3 end /clone=RHEAB18 /clone_end=3 /gb=AA799448 /gi=2862403 /ug=Rn.8296 /len=615
rc_AA799472_g_at	408	P	0.001602	650.4	P	0.000959	I	0		rc_AA799472 EST188969 Rattus norvegicus cDNA, 3 end /clone=RHEAB43 /clone_end=3 /gb=AA799472 /gi=2862427 /ug=Rn.8525 /len=548
rc_AA799501_at	2123.5	P	0.000219	3825.5	P	0.000219	I	0		rc_AA799501 EST188998 Rattus norvegicus cDNA, 3 end /clone=RHEAB79 /clone_end=3 /gb=AA799501 /gi=2862456 /ug=Rn.90 /len=777
rc_AA799520_at	1464.9	P	0.000266	3229.7	P	0.000219	I	0		rc_AA799520 EST189017 Rattus norvegicus cDNA, 3 end /clone=RHEAC08 /clone_end=3 /gb=AA799520 /gi=2862475 /ug=Rn.3387 /len=589
rc_AA799616_at	771.5	P	0.013092	1574.5	P	0.001602	I	0		rc_AA799616 EST189113 Rattus norvegicus cDNA, 3 end /clone=RHEAD20 /clone_end=3 /gb=AA799616 /gi=2862571 /ug=Rn.4248 /len=599
rc_AA799729_g_at	475.8	P	0.000468	896.1	P	0.000388	I	0		rc_AA799729 EST189226 Rattus norvegicus cDNA, 3 end /clone=RHEAE57 /clone_end=3 /gb=AA799729 /gi=2862684 /ug=Rn.2485 /len=588
rc_AA799755_at	74.9	M	0.05447	560.9	P	0.000322	I	0		rc_AA799755 EST189252 Rattus norvegicus cDNA, 3 end /clone=RHEAE91 /clone_end=3 /gb=AA799755 /gi=2862710 /ug=Rn.17143 /len=578
rc_AA799755_g_at	78.2	A	0.715253	1667.3	P	0.000959	I	0		rc_AA799755 EST189252 Rattus norvegicus cDNA, 3 end /clone=RHEAE91 /clone_end=3 /gb=AA799755 /gi=2862710 /ug=Rn.17143 /len=578
rc_AA799803_at	306.6	P	0.000562	2057.5	P	0.000266	I	0		rc_AA799803 EST189300 Rattus norvegicus cDNA, 3 end /clone=RHEAF55 /clone_end=3 /gb=AA799803 /gi=2862758 /ug=Rn.6235 /len=522
rc_AA799824_at	382.7	P	0.00418	530	P	0.000388	I	0		rc_AA799824 EST189321 Rattus norvegicus cDNA, 3 end /clone=RHEAF80 /clone_end=3 /gb=AA799824 /gi=2862779 /ug=Rn.6240 /len=630
rc_AA800005_at	969.7	P	0.001141	1596.4	P	0.000562	I	0		rc_AA800005 EST189502 Rattus norvegicus cDNA, 3 end /clone=RHEAI20 /clone_end=3 /gb=AA800005 /gi=2862960 /ug=Rn.1465 /len=628
rc_AA800318_at	235.4	P	0.002617	824.5	P	0.000266	I	0		rc_AA800318 EST189815 Rattus norvegicus cDNA, 3 end /clone=RHEAN84 /clone_end=3 /gb=AA800318 /gi=2863273 /ug=Rn.947 /len=560
rc_AA800686_at	1187.2	P	0.000673	2127	P	0.000266	I	0		rc_AA800686 EST190183 Rattus norvegicus cDNA, 3 end /clone=RLUAK29 /clone_end=3 /gb=AA800686 /gi=2863641 /ug=Rn.3751 /len=632
rc_AA800701_at	207.2	P	0.000959	654.9	P	0.000219	I	0		rc_AA800701 EST190198 Rattus norvegicus cDNA, 3 end /clone=RLUAK44 /clone_end=3 /gb=AA800701 /gi=2863656 /ug=Rn.8296 /len=585
rc_AA800844_s_at	978.1	P	0.005643	4324.8	P	0.000388	I	0		rc_AA800844 EST190341 Rattus norvegicus cDNA, 3 end /clone=RLUAM14 /clone_end=3 /gb=AA800844 /gi=2863799 /ug=Rn.770 /len=310
rc_AA800908_at	51.7	P	0.031336	222.1	P	0.000322	I	0		rc_AA800908 EST190405 Rattus norvegicus cDNA, 3 end /clone=RLUAM90 /clone_end=3 /gb=AA800908 /gi=2863863 /ug=Rn.6663 /len=297
AFFX_Rat_beta-actin_M_at	5456.6	P	0.000225	10928.9	P	6e-05	I	1e-06		R. norvegicus /GEN=beta-actin /DB_XREF=gb:V01217.1 /DEF=Rat gene encoding cytoplasmic beta-actin.
rc_AA818858_s_at	2130.6	P	0.000805	4066.7	P	0.000388	I	1e-06		rc_AA818858 UI-R-A0-ar-h-08-0-UI.s1 Rattus norvegicus cDNA, 3 end /clone=UI-R-A0-ar-h-08-0-UI /clone_end=3 /gb=AA818858 /gi=2888444 /ug=Rn.1463 /len=611
rc_AI010725_g_at	1702.5	P	0.000219	3019.2	P	0.000219	I	1e-06		rc_AI010725 EST205176 Rattus norvegicus cDNA, 3 end /clone=RMUAQ58 /clone_end=3 /gb=AI010725 /ug=Rn.1762 /len=571
rc_AA875327_g_at	1289.4	P	0.000388	1700	P	0.000266	I	1e-06		rc_AA875327 UI-R-E0-cn-h-05-0-UI.s1 Rattus norvegicus cDNA, 3 end /clone=UI-R-E0-cn-h-05-0-UI /clone_end=3 /gb=AA875327 /gi=2980275 /ug=Rn.2880 /len=377
X12355_s_at	583	P	0.000219	2118.6	P	0.000219	I	1e-06		X12355 Rat mRNA for phosphoinositide-specific phospholipase C form-I (PI-PLC I) /cds=(69,1583) /gb=X12355 /gi=56904 /ug=Rn.5900 /len=1867
rc_AI112516_at	2691.5	P	0.000219	4615.5	P	0.000266	I	1e-06		rc_AI112516 UI-R-Y0-mg-e-12-0-UI.s1 Rattus norvegicus cDNA, 3 end /clone=UI-R-Y0-mg-e-12-0-UI /clone_end=3 /gb=AI112516 /ug=Rn.6142 /len=296
J02585_at	458.7	P	0.017001	894.5	P	0.000388	I	1e-06		J02585 Rat liver stearyl-CoA desaturase mRNA, complete cds /cds=(102,1178) /gb=J02585 /gi=206859 /ug=Rn.10982 /len=4689
U53855_at	425.8	A	0.060419	754	P	0.001602	I	1e-06		U53855 Rattus norvegicus prostacyclin synthase (ratpgis) mRNA, complete cds /cds=(6,1511) /gb=U53855 /gi=1373208 /ug=Rn.10498 /len=1618
M69246_at	782.8	P	0.006532	6818.1	P	0.000266	I	1e-06		M69246 Rat collagen-binding protein (gp46) mRNA, complete cds /cds=(121,1374) /gb=M69246 /gi=204457 /ug=Rn.17 /len=2063
AB010960_s_at	158.6	A	0.302547	581.8	P	0.004863	I	1e-06		AB010960 Rattus norvegicus mRNA for MIFR, complete cds
AB012944cds_s_at	233.1	P	0.009985	1047.5	P	0.000266	I	1e-06		AB012944cds Rattus norvegicus gene for parathyroid hormone/parathyroid hormone related protein receptor, partial cds
AB013454_at	705.5	P	0.002228	1075.8	P	0.000562	I	1e-06		AB013454 Rattus norvegicus mRNA for NaPi-2 beta, complete cds
AF034582_at	218.7	A	0.162935	450.9	P	0.017001	I	1e-06		AF034582 Rattus norvegicus vesicle associated protein (VAP1) mRNA, complete cds
AF083269_g_at	1113.2	P	0.001602	2153.3	P	0.000266	I	1e-06		AF083269 Rattus norvegicus p41-Arc mRNA, complete cds
AJ006064_at	223.5	A	0.162935	505	P	0.001892	I	1e-06		AJ006064 RNO6064 Rattus norvegicus mRNA for coronin-like protein
D85183_s_at	70.8	A	0.284747	459	P	0.000805	I	1e-06		D85183 Rattus norvegicus mRNA for SHPS-1, complete cds
D90211_s_at	418.7	P	0.001354	603.4	P	0.000266	I	1e-06		D90211 RATLGP96 Rat mRNA for 96 Kd lysosomal membrane glycoprotein (LGP 96)
L26292_g_at	383.5	P	0.000219	1011.8	P	0.000266	I	1e-06		L26292 RATFSHREG Rattus norvegicus (clone 59) FSH-regulated protein mRNA
M13100cds#6_f_at	719.5	P	0.000562	1143.7	P	0.000219	I	1e-06		M13100cds#6 RATLIN3A Rat long interspersed repetitive DNA sequence LINE3 (L1Rn)
M81183Exon_UTR_g_at	143.9	P	0.000673	487.7	P	0.000219	I	1e-06		M81183Exon_UTR RATINSLGFA Rat insulin-like growth factor I gene, 3 end of exon 6
S56937_s_at	26.4	A	0.749276	251	A	0.107301	I	1e-06		S56937 3-methylcholanthrene-inducible UDP-glucuronosyltransferase [rats, mRNA, 603 nt]
S57478cds_s_at	193.8	P	0.001892	495.7	P	0.000673	I	1e-06		S57478cds S57440S13 lipocortin I [rats, Genomic, 361 nt, segment 13 of 13]
S68135_s_at	257.9	P	0.000959	666.8	P	0.000322	I	1e-06		S68135 GLUT1=glucose transporter 1 {3 region} [rats, brain, mRNA Partial, 351 nt]
S69874_s_at	433.9	P	0.002228	1298.3	P	0.000219	I	1e-06		S69874 C-FABP=cutaneous fatty acid-binding protein [rats, Sprague-Dawley, skin, mRNA, 704 nt]
S72594_s_at	1484.1	P	0.005643	7964.5	P	0.000388	I	1e-06		S72594 TIMP-2=tissue inhibitor of metalloproteinase type 2 [rats, Fischer, PC Cl 3 cell line, mRNA, 1009 nt]
S75019_g_at	314.9	P	0.001141	731.8	P	0.000322	I	1e-06		S75019 antiquitin=26g turgor protein homolog [rats, intestinal mucosa, mRNA Partial, 879 nt]
S77494_s_at	250.5	P	0.000266	2747.1	P	0.000266	I	1e-06		S77494 lysyl oxidase {3 untranslated region} [rats, aorta smooth muscle cell, mRNA Partial, 2190 nt]
S79214cds_s_at	281.5	A	0.066865	711.1	P	0.001602	I	1e-06		S79214cds type X collagen alpha 1 chain {NC1 domain} [rats, Genomic, 491 nt]
U75397UTR#1_s_at	196.7	P	0.008689	941	P	0.000388	I	1e-06		U75397UTR#1 RNKROX2 Rattus norvegicus Krox-24 mRNA, 3 untranslated region, partial sequence
U75400_s_at	220.8	P	0.001602	351	P	0.000322	I	1e-06		U75400 RNCOABS2 Rattus norvegicus coatomer beta subunit mRNA, partial cds and 3 untranslated sequence
U75928UTR#1_s_at	8933.7	P	0.000322	18277	P	0.000266	I	1e-06		U75928UTR#1 RNU75928 Rattus norvegicus SPARC mRNA, 3 untranslated region, partial seqeunce
U77697_at	200.3	A	0.081337	426.3	P	0.006532	I	1e-06		U77697 RNU77697 Rattus norvegicus platelet-endothelial cell adhesion molecule-1/CD31 mRNA, partial cds
U88324_at	409.3	P	0.000266	748.5	P	0.000266	I	1e-06		U88324 RNU88324 Rattus norvegicus G protein beta1 subunit (rGb1) mRNA, complete cds
U92081mRNA_s_at	118	A	0.378184	417.5	P	0.006532	I	1e-06		U92081mRNA RNRTI1 Rattus norvegicus epithelial cell transmembrane protein antigen precursor (RTI40) gene, promoter region and exon 1
X14323cds_g_at	716.9	P	0.000562	1579.8	P	0.000388	I	1e-06		X14323cds RNIGGR51 Rat mRNA for IgG receptor FcRn large subunit p51
X53581cds#5_f_at	693.8	P	0.000219	1038.7	P	0.000219	I	1e-06		X53581cds#5 RNLINED R.norvegicus long interspersed repetitive DNA containing 7 ORF s
X59375mRNA_at	2175	P	0.000219	2879.5	P	0.000219	I	1e-06		X59375mRNA RRS27 Rat mRNA for ribosomal protein S27
X61381cds_s_at	1212.2	P	0.000219	3688.8	P	0.000266	I	1e-06		X61381cds RRIIMRNA R. rattus interferon induced mRNA
X62146cds_at	7218	P	0.000219	8795.2	P	0.000219	I	1e-06		X62146cds RRRPL11 R.rattus mRNA for ribosomal protein L11
X76489cds_g_at	698.1	P	0.001141	1523	P	0.000219	I	1e-06		X76489cds RNCD9 R.norvegicus (Sprague Dawley) CD9 mRNA for cell surface glycoprotein
M96601_at	293.7	P	0.000959	582.5	P	0.000322	I	1e-06		M96601 Rattus norvegicus taurine transporter mRNA, complete cds /cds=(126,1991) /gb=M96601 /gi=207541 /ug=Rn.9968 /len=2476
M15481_g_at	534.2	A	0.066865	2331.4	P	0.002617	I	1e-06		M15481 Rat insulin-like growth factor I (IGF-I) mRNA, complete cds /cds=(793,1176) /gb=M15481 /gi=204753 /ug=Rn.6282 /len=1346
rc_AI639208_at	404.5	P	0.001602	791.1	P	0.001141	I	1e-06		Rat mixed-tissue library Rattus norvegicus cDNA clone rx00120 3 , mRNA sequence [Rattus norvegicus]
rc_AA859896_at	5.4	A	0.67917	51.3	P	0.000388	I	1e-06		rc_AA859896 UI-R-E0-cc-d-12-0-UI.s1 Rattus norvegicus cDNA, 3 end /clone=UI-R-E0-cc-d-12-0-UI /clone_end=3 /gb=AA859896 /gi=2949416 /ug=Rn.9560 /len=513
rc_AA848831_at	187.4	P	0.007543	626.7	P	0.000266	I	1e-06		rc_AA848831 EST191592 Rattus norvegicus cDNA, 3 end /clone=RLUAG91 /clone_end=3 /gb=AA848831 /gi=2936371 /ug=Rn.11200 /len=525
rc_AA942751_s_at	582.1	P	0.000219	1338.4	P	0.000266	I	1e-06		rc_AA942751 EST198250 Rattus norvegicus cDNA, 3 end /clone=RBRAA62 /clone_end=3 /gb=AA942751 /gi=3102667 /ug=Rn.2502 /len=549
rc_AA955859_at	30.5	A	0.339558	165.6	M	0.043968	I	1e-06		rc_AA955859 UI-R-E1-ff-f-06-0-UI.s1 Rattus norvegicus cDNA, 3 end /clone=UI-R-E1-ff-f-06-0-UI /clone_end=3 /gb=AA955859 /ug=Rn.8538 /len=507
rc_AI008638_at	2759.9	P	0.004863	4247.2	P	0.000959	I	1e-06		rc_AI008638 EST203089 Rattus norvegicus cDNA, 3 end /clone=REMBB06 /clone_end=3 /gb=AI008638 /ug=Rn.3742 /len=607
rc_AI044508_s_at	7.2	A	0.872355	112.5	M	0.048995	I	1e-06		rc_AI044508 UI-R-C1-kc-a-07-0-UI.s1 Rattus norvegicus cDNA, 3 end /clone=UI-R-C1-kc-a-07-0-UI /clone_end=3 /gb=AI044508 /ug=Rn.2865 /len=372
rc_AI073204_at	338.5	P	0.003067	505.8	P	0.000468	I	1e-06		rc_AI073204 UI-R-Y0-lx-a-09-0-UI.s1 Rattus norvegicus cDNA, 3 end /clone=UI-R-Y0-lx-a-09-0-UI /clone_end=3 /gb=AI073204 /ug=Rn.4225 /len=356
rc_AI137583_at	412.3	P	0.000219	766.5	P	0.000219	I	1e-06		rc_AI137583 UI-R-C0-hf-a-03-0-UI.s1 Rattus norvegicus cDNA, 3 end /clone=UI-R-C0-hf-a-03-0-UI /clone_end=3 /gb=AI137583 /ug=Rn.3272 /len=496
rc_AI145502_s_at	17.4	A	0.732537	167.3	P	0.011447	I	1e-06		rc_AI145502 UI-R-BT0-qf-h-09-0-UI.s1 Rattus norvegicus cDNA, 3 end /clone=UI-R-BT0-qf-h-09-0-UI /clone_end=3 /gb=AI145502 /ug=Rn.6332 /len=443
rc_AI169417_s_at	359.1	P	0.000266	942.6	P	0.000322	I	1e-06		rc_AI169417 EST215267 Rattus norvegicus cDNA, 3 end /clone=RKIBS13 /clone_end=3 /gb=AI169417 /gi=3705725 /ug=Rn.1383 /len=558
rc_AI102795_at	117	P	0.002617	586.6	P	0.000388	I	1e-06		rc_AI102795 EST212084 Rattus norvegicus cDNA, 3 end /clone=REMBS78 /clone_end=3 /gb=AI102795 /gi=3707478 /ug=Rn.1653 /len=633
rc_AI103498_at	99.4	P	0.008689	194.2	P	0.000388	I	1e-06		rc_AI103498 EST212787 Rattus norvegicus cDNA, 3 end /clone=REMCC72 /clone_end=3 /gb=AI103498 /gi=3708036 /ug=Rn.2331 /len=470
rc_AI169756_s_at	148.5	P	0.001354	1185	P	0.000322	I	1e-06		rc_AI169756 EST215655 Rattus norvegicus cDNA, 3 end /clone=RLIAS86 /clone_end=3 /gb=AI169756 /gi=3709796 /ug=Rn.10581 /len=623
rc_AI170268_at	5050.2	P	0.000219	7609.2	P	0.000219	I	1e-06		rc_AI170268 EST216194 Rattus norvegicus cDNA, 3 end /clone=RLUCG30 /clone_end=3 /gb=AI170268 /gi=3710308 /ug=Rn.1868 /len=577
rc_AI172293_at	232.6	P	0.004863	621.1	P	0.000959	I	1e-06		rc_AI172293 EST218294 Rattus norvegicus cDNA, 3 end /clone=RMUBX42 /clone_end=3 /gb=AI172293 /gi=3712333 /ug=Rn.7167 /len=599
rc_AI175776_s_at	56	A	0.204022	381.1	P	0.000219	I	1e-06		rc_AI175776 EST219344 Rattus norvegicus cDNA, 3 end /clone=ROVBF22 /clone_end=3 /gb=AI175776 /ug=Rn.25151 /len=441
rc_AI175935_at	213.1	P	0.031336	897.3	P	0.001141	I	1e-06		rc_AI175935 EST219508 Rattus norvegicus cDNA, 3 end /clone=ROVBH40 /clone_end=3 /gb=AI175935 /ug=Rn.8737 /len=448
rc_AI176456_at	401	P	0.019304	1476.5	P	0.000266	I	1e-06		rc_AI176456 EST220041 Rattus norvegicus cDNA, 3 end /clone=ROVBR96 /clone_end=3 /gb=AI176456 /ug=Rn.6145 /len=370
rc_AI176856_at	124.4	P	0.014937	632.9	P	0.000805	I	1e-06		rc_AI176856 EST220459 Rattus norvegicus cDNA, 3 end /clone=ROVBX74 /clone_end=3 /gb=AI176856 /ug=Rn.10125 /len=666
rc_AI177096_at	1095.8	P	0.001602	2388.4	P	0.000673	I	1e-06		rc_AI177096 EST220703 Rattus norvegicus cDNA, 3 end /clone=ROVCA71 /clone_end=3 /gb=AI177096 /ug=Rn.2498 /len=597
rc_AI180424_at	923.5	P	0.001354	2085.8	P	0.000388	I	1e-06		rc_AI180424 EST224170 Rattus norvegicus cDNA, 3 end /clone=RSPCX52 /clone_end=3 /gb=AI180424 /ug=Rn.1292 /len=681
rc_AI228247_at	183.2	P	0.002617	638	P	0.000562	I	1e-06		rc_AI228247 EST224942 Rattus norvegicus cDNA, 3 end /clone=RBRCS38 /clone_end=3 /gb=AI228247 /ug=Rn.4368 /len=623
rc_AI230395_at	153.3	P	0.001354	303.3	P	0.000562	I	1e-06		rc_AI230395 EST227090 Rattus norvegicus cDNA, 3 end /clone=REMCW05 /clone_end=3 /gb=AI230395 /ug=Rn.5839 /len=496
L25331_at	284.4	P	0.02786	484	P	0.002617	I	1e-06		L25331 Rattus norvegicus lysyl hydroxylase mRNA, complete cds /cds=(143,2329) /gb=L25331 /gi=409058 /ug=Rn.4445 /len=2987
M83678_at	202.3	P	0.005643	714.8	P	0.000805	I	1e-06		M83678 Sprague-Dawley (clone LRB10) RAB13 mRNA, 3 end /cds=(0,494) /gb=M83678 /gi=206532 /ug=Rn.9819 /len=857
M83680_at	194.6	P	0.000266	383.2	P	0.000219	I	1e-06		M83680 Sprague-Dawley (clone LRB13) RAB14 mRNA, complete cds /cds=(6,653) /gb=M83680 /gi=206534 /ug=Rn.6008 /len=761
M34043_at	11436	P	0.000266	21080.5	P	0.000266	I	1e-06		M34043 Rat thymosin beta-4 mRNA, complete cds /cds=(62,196) /gb=M34043 /gi=206707 /ug=Rn.2605 /len=594
L01624_at	204	P	0.008689	488.6	P	0.000219	I	1e-06		L01624 Rattus norvegicus serum and glucocorticoid-regulated kinase (sgk) mRNA, complete cds /cds=(65,1357) /gb=L01624 /gi=294636 /ug=Rn.4636 /len=2435
J02780_at	492.1	P	0.000266	996.6	P	0.000219	I	1e-06		J02780 Rat tropmyosin (TM-4) mRNA, complete cds /cds=(26,772) /gb=J02780 /gi=207503 /ug=Rn.11115 /len=900
U27562_at	1330.7	P	0.035163	3113.9	P	0.006532	I	1e-06		U27562 Rattus norvegicus SC1 protein mRNA, complete cds /cds=(347,2251) /gb=U27562 /gi=868164 /ug=Rn.3091 /len=2676
L26268_at	1843	P	0.001141	2977.9	P	0.000805	I	1e-06		L26268 Rattus norvegicus anti-proliferative factor (BTG1) mRNA, complete cds /cds=(0,515) /gb=L26268 /gi=1167495 /ug=Rn.1000 /len=1464
X71127_g_at	158.1	A	0.397994	465.3	P	0.021866	I	1e-06		X71127 R.norvegicus mRNA for complement protein C1q beta chain /cds=(187,948) /gb=X71127 /gi=510191 /ug=Rn.6702 /len=1095
X52625_at	348.8	P	0.001141	584.3	P	0.000562	I	1e-06		X52625 Rat mRNA for cytosolic 3-hydroxy 3-methylglutaryl coenzyme A synthase (EC 4.1.3.5) /cds=(91,1653) /gb=X52625 /gi=55946 /ug=Rn.5106 /len=3275
X57764_s_at	50.4	A	0.175989	169.2	P	0.031336	I	1e-06		X57764 Rat mRNA for ET-B endothelin receptor /cds=(203,1528) /gb=X57764 /gi=56122 /ug=Rn.11412 /len=1892
L23148_g_at	613.1	P	0.005643	965.5	P	0.001602	I	1e-06		L23148 Rattus norvegicus inhibitor of DNA-binding, splice variant Id1.25, complete cds /cds=(61,555) /gb=L23148 /gi=516116 /ug=Rn.2113 /len=1124
X13016_at	422.8	P	0.000266	715.9	P	0.000219	I	1e-06		X13016 Rat mRNA for MRC OX-45 surface antigen /cds=(34,756) /gb=X13016 /gi=56804 /ug=Rn.3705 /len=1422
X02918_g_at	810	P	0.000673	2339.1	P	0.000322	I	1e-06		X02918 Rat mRNA for protein disulphide isomerase (PDI; EC 5.3.4.1) /cds=(44,1570) /gb=X02918 /gi=56871 /ug=Rn.4234 /len=2460
X60212_i_at	2483.3	P	0.000603	4403.4	P	0.000327	I	1e-06		X60212 R.norvegicus ASI mRNA for mammalian equivalent of bacterial large ribosomal subunit protein L22 /cds=(29,583) /gb=X60212 /gi=57110 /ug=Rn.11395 /len=612
X78327_at	5280.5	P	0.000388	7114.6	P	0.000388	I	1e-06		X78327 R.norvegicus (Sprague Dawley) ribosomal protein L13 mRNA /cds=(39,674) /gb=X78327 /gi=510551 /ug=Rn.908 /len=722
M83143_g_at	253.9	P	0.006532	406.5	P	0.000468	I	1e-06		M83143 Rat beta-galactoside-alpha 2,6-sialyltransferase mRNA /cds=(104,748) /gb=M83143 /gi=203146 /ug=Rn.1409 /len=3224
M80829_at	102.5	A	0.284747	966.2	P	0.001141	I	1e-06		M80829 Rat troponin T cardiac isoform gene, complete cds /cds=(9,908) /gb=M80829 /gi=203655 /ug=Rn.9965 /len=1110
X82396_at	1713.6	P	0.000266	3693.4	P	0.000266	I	1e-06		X82396 R.norvegicus mRNA for cathepsin B /cds=(61,1080) /gb=X82396 /gi=1524327 /ug=Rn.6171 /len=1872
U57362_at	232.9	P	0.000322	1538.1	P	0.000219	I	1e-06		U57362 Rattus norvegicus collagen XII alpha 1 (Col12a1) mRNA, partial cds /cds=(0,953) /gb=U57362 /gi=1532148 /ug=Rn.11218 /len=1758
D49434_at	133.3	A	0.098054	923.8	P	0.000219	I	1e-06		D49434 Rat ARSB mRNA for arylsulfatase B, partial cds /cds=(0,1423) /gb=D49434 /gi=1065603 /ug=Rn.10687 /len=1603
D25224_g_at	7460.6	P	0.000219	10464.1	P	0.000219	I	1e-06		D25224 Rat mRNA for 40kDa ribosomal protein, complete cds /cds=(65,952) /gb=D25224 /gi=466438 /ug=Rn.999 /len=1018
M83107_at	202.2	P	0.035163	1246.5	P	0.000805	I	1e-06		M83107 Rat SM22 mRNA, complete cds /cds=(162,767) /gb=M83107 /gi=202982 /ug=Rn.774 /len=1169
D88250_at	183.1	P	0.004863	1275.1	P	0.000388	I	1e-06		D88250 Rattus norvegicus mRNA for serine protease, complete cds /cds=(246,2330) /gb=D88250 /gi=3080541 /ug=Rn.4037 /len=2908
AJ224879_at	47.8	A	0.5	11010.4	P	0.000219	I	1e-06		AJ224879 Rattus norvegicus mRNA for collagen alpha 1 type II, partial CDS /cds=(0,146) /gb=AJ224879 /gi=3164120 /ug=Rn.10124 /len=580
M17069_at	1942.8	P	0.000219	3101	P	0.000219	I	1e-06		M17069 Rat calmodulin (RCM3) mRNA, complete cds /cds=(70,519) /gb=M17069 /gi=203257 /ug=Rn.5968 /len=1112
U30381_at	371	P	0.00418	465.7	P	0.000805	I	1e-06		U30381 Rattus norvegicus zinc finger binding protein mRNA, complete cds /cds=(387,2771) /gb=U30381 /gi=1373020 /ug=Rn.11383 /len=2772
AF016296_at	589.5	P	0.001602	1120.1	P	0.000562	I	1e-06		AF016296 Rattus norvegicus neuropilin mRNA, complete cds /cds=(143,2912) /gb=AF016296 /gi=2367638 /ug=Rn.10815 /len=3446
AF022083_s_at	119.9	P	0.007543	237.8	P	0.000322	I	1e-06		AF022083 Rattus norvegicus guanine nucleotide binding protein beta 1 subunit mRNA, partial cds /cds=(0,110) /gb=AF022083 /gi=2582389 /ug=Rn.7106 /len=710
M81687_at	207.3	P	0.005643	733.6	P	0.000805	I	1e-06		M81687 Rat core protein (HSPG) mRNA, complete cds /cds=(353,988) /gb=M81687 /gi=204668 /ug=Rn.11127 /len=2153
J05510_at	157.5	P	0.009985	209.1	P	0.000266	I	1e-06		J05510 Rat inositol-1,4,5-triphosphate receptor mRNA, complete cds /cds=(329,8578) /gb=J05510 /gi=204673 /ug=Rn.2135 /len=9852
rc_AA859581_at	661.5	P	0.013092	1184.9	P	0.000959	I	1e-06		rc_AA859581 UI-R-E0-bv-d-01-0-UI.s1 Rattus norvegicus cDNA, 3 end /clone=UI-R-E0-bv-d-01-0-UI /clone_end=3 /gb=AA859581 /gi=2949101 /ug=Rn.4346 /len=540
rc_AA859806_at	475	P	0.001354	680.9	P	0.000322	I	1e-06		rc_AA859806 UI-R-E0-bu-h-11-0-UI.s1 Rattus norvegicus cDNA, 3 end /clone=UI-R-E0-bu-h-11-0-UI /clone_end=3 /gb=AA859806 /gi=2949326 /ug=Rn.771 /len=460
rc_AA859948_at	30.6	A	0.397994	242.3	P	0.00418	I	1e-06		rc_AA859948 UI-R-E0-ca-e-06-0-UI.s1 Rattus norvegicus cDNA, 3 end /clone=UI-R-E0-ca-e-06-0-UI /clone_end=3 /gb=AA859948 /gi=2949468 /ug=Rn.836 /len=465
rc_AA859954_at	186.7	P	0.002228	732.9	P	0.000266	I	1e-06		rc_AA859954 UI-R-E0-ca-f-01-0-UI.s1 Rattus norvegicus cDNA, 3 end /clone=UI-R-E0-ca-f-01-0-UI /clone_end=3 /gb=AA859954 /gi=2949474 /ug=Rn.840 /len=519
rc_AA859971_f_at	471.6	P	0.011447	1167.7	P	0.005643	I	1e-06		rc_AA859971 UI-R-E0-ca-g-10-0-UI.s1 Rattus norvegicus cDNA, 3 end /clone=UI-R-E0-ca-g-10-0-UI /clone_end=3 /gb=AA859971 /gi=2949491 /ug=Rn.4230 /len=408
rc_AA860043_at	394.3	P	0.006532	719.7	P	0.000959	I	1e-06		rc_AA860043 UI-R-E0-bz-f-11-0-UI.s2 Rattus norvegicus cDNA, 3 end /clone=UI-R-E0-bz-f-11-0-UI /clone_end=3 /gb=AA860043 /gi=2949563 /ug=Rn.892 /len=471
rc_AA874926_at	815.2	P	0.000219	1353	P	0.000219	I	1e-06		rc_AA874926 UI-R-E0-ck-h-06-0-UI.s1 Rattus norvegicus cDNA, 3 end /clone=UI-R-E0-ck-h-06-0-UI /clone_end=3 /gb=AA874926 /gi=2979874 /ug=Rn.806 /len=477
rc_AA874928_g_at	242.8	P	0.000562	550.5	P	0.000266	I	1e-06		rc_AA874928 UI-R-E0-ci-b-02-0-UI.s1 Rattus norvegicus cDNA, 3 end /clone=UI-R-E0-ci-b-02-0-UI /clone_end=3 /gb=AA874928 /gi=2979876 /ug=Rn.2645 /len=519
rc_AA874978_at	187	A	0.189687	779.4	P	0.001892	I	1e-06		rc_AA874978 UI-R-E0-cf-c-02-0-UI.s1 Rattus norvegicus cDNA, 3 end /clone=UI-R-E0-cf-c-02-0-UI /clone_end=3 /gb=AA874978 /gi=2979926 /ug=Rn.17708 /len=312
rc_AA875033_at	255.9	P	0.001141	686.5	P	0.000388	I	1e-06		rc_AA875033 UI-R-E0-cb-h-10-0-UI.s1 Rattus norvegicus cDNA, 3 end /clone=UI-R-E0-cb-h-10-0-UI /clone_end=3 /gb=AA875033 /gi=2979981 /ug=Rn.1699 /len=440
rc_AA875127_g_at	259.3	P	0.008689	446	P	0.004863	I	1e-06		rc_AA875127 UI-R-E0-bu-d-05-0-UI.s2 Rattus norvegicus cDNA, 3 end /clone=UI-R-E0-bu-d-05-0-UI /clone_end=3 /gb=AA875127 /gi=2980075 /ug=Rn.18698 /len=579
rc_AA875171_g_at	137.2	P	0.003067	231.2	P	0.000468	I	1e-06		rc_AA875171 UI-R-E0-ce-f-12-0-UI.s1 Rattus norvegicus cDNA, 3 end /clone=UI-R-E0-ce-f-12-0-UI /clone_end=3 /gb=AA875171 /gi=2980119 /ug=Rn.2814 /len=458
rc_AA875633_at	1419.7	P	0.000219	3453.7	P	0.000219	I	1e-06		rc_AA875633 UI-R-E0-ct-f-03-0-UI.s1 Rattus norvegicus cDNA, 3 end /clone=UI-R-E0-ct-f-03-0-UI /clone_end=3 /gb=AA875633 /gi=2980581 /ug=Rn.2983 /len=415
rc_AA875665_at	32.5	A	0.561639	778.6	P	0.007543	I	1e-06		rc_AA875665 UI-R-E0-cn-h-07-0-UI.s1 Rattus norvegicus cDNA, 3 end /clone=UI-R-E0-cn-h-07-0-UI /clone_end=3 /gb=AA875665 /gi=2980613 /ug=Rn.2997 /len=346
rc_AA891734_at	134.3	P	0.005643	486.2	P	0.000388	I	1e-06		rc_AA891734 EST195537 Rattus norvegicus cDNA, 3 end /clone=RKIAG13 /clone_end=3 /gb=AA891734 /gi=3018613 /ug=Rn.3481 /len=616
rc_AA892303_g_at	219.6	P	0.000468	357.8	P	0.000219	I	1e-06		rc_AA892303 EST196106 Rattus norvegicus cDNA, 3 end /clone=RKIAO80 /clone_end=3 /gb=AA892303 /gi=3019182 /ug=Rn.3257 /len=501
rc_AA892545_at	135.9	A	0.150527	277.6	P	0.009985	I	1e-06		rc_AA892545 EST196348 Rattus norvegicus cDNA, 3 end /clone=RKIAS70 /clone_end=3 /gb=AA892545 /gi=3019424 /ug=Rn.3575 /len=605
rc_AA892851_g_at	219.1	P	0.009985	476	P	0.000562	I	1e-06		rc_AA892851 EST196654 Rattus norvegicus cDNA, 3 end /clone=RKIAY09 /clone_end=3 /gb=AA892851 /gi=3019730 /ug=Rn.3616 /len=586
rc_AA892859_g_at	588.5	M	0.048995	1280.4	P	0.002617	I	1e-06		rc_AA892859 EST196662 Rattus norvegicus cDNA, 3 end /clone=RKIAY19 /clone_end=3 /gb=AA892859 /gi=3019738 /ug=Rn.8137 /len=568
rc_AA892897_at	639.4	P	0.002228	2371.1	P	0.000266	I	1e-06		rc_AA892897 EST196700 Rattus norvegicus cDNA, 3 end /clone=RKIAY67 /clone_end=3 /gb=AA892897 /gi=3019776 /ug=Rn.12945 /len=553
rc_AA893244_at	74.3	A	0.5	924.5	P	0.00418	I	1e-06		rc_AA893244 EST197047 Rattus norvegicus cDNA, 3 end /clone=RKIBE02 /clone_end=3 /gb=AA893244 /gi=3020123 /ug=Rn.3668 /len=433
rc_AA893454_at	32.1	A	0.32083	280.9	P	0.001354	I	1e-06		rc_AA893454 EST197257 Rattus norvegicus cDNA, 3 end /clone=RLIAB64 /clone_end=3 /gb=AA893454 /gi=3020333 /ug=Rn.7329 /len=387
rc_AA893641_g_at	238.8	M	0.048995	536.1	P	0.005643	I	1e-06		rc_AA893641 EST197444 Rattus norvegicus cDNA, 3 end /clone=RPLAC90 /clone_end=3 /gb=AA893641 /gi=3020520 /ug=Rn.3699 /len=508
rc_AA893663_at	155.4	P	0.002617	241.7	P	0.000468	I	1e-06		rc_AA893663 EST197466 Rattus norvegicus cDNA, 3 end /clone=RPLAI18 /clone_end=3 /gb=AA893663 /gi=3020542 /ug=Rn.13170 /len=520
rc_AA894009_g_at	166.8	P	0.002228	1134.2	P	0.000219	I	1e-06		rc_AA894009 EST197812 Rattus norvegicus cDNA, 3 end /clone=RPLAO53 /clone_end=3 /gb=AA894009 /gi=3020888 /ug=Rn.7864 /len=445
rc_AA894090_at	659.6	P	0.031336	866.8	P	0.00418	I	1e-06		rc_AA894090 EST197893 Rattus norvegicus cDNA, 3 end /clone=RSPAQ64 /clone_end=3 /gb=AA894090 /gi=3020969 /ug=Rn.3737 /len=556
rc_AA894304_at	1930.6	P	0.000219	3391.5	P	0.000266	I	1e-06		rc_AA894304 EST198107 Rattus norvegicus cDNA, 3 end /clone=RSPAW33 /clone_end=3 /gb=AA894304 /gi=3021183 /ug=Rn.90 /len=530
rc_AA799475_at	52.1	A	0.561639	269.4	A	0.066865	I	1e-06		rc_AA799475 EST188972 Rattus norvegicus cDNA, 3 end /clone=RHEAB46 /clone_end=3 /gb=AA799475 /gi=2862430 /ug=Rn.4291 /len=633
rc_AA799507_at	325.2	A	0.175989	596	P	0.002617	I	1e-06		rc_AA799507 EST189004 Rattus norvegicus cDNA, 3 end /clone=RHEAB87 /clone_end=3 /gb=AA799507 /gi=2862462 /ug=Rn.1821 /len=707
rc_AA800199_at	500.4	P	0.000959	769.7	P	0.000322	I	1e-06		rc_AA800199 EST189696 Rattus norvegicus cDNA, 3 end /clone=RHEAM36 /clone_end=3 /gb=AA800199 /gi=2863154 /ug=Rn.2990 /len=631
rc_AA800517_s_at	390.7	P	0.017001	643.9	P	0.000562	I	1e-06		rc_AA800517 EST190014 Rattus norvegicus cDNA, 3 end /clone=RLUAB10 /clone_end=3 /gb=AA800517 /gi=2863472 /ug=Rn.6322 /len=425
rc_AA800708_at	71.3	A	0.418069	191	A	0.07383	I	1e-06		rc_AA800708 EST190205 Rattus norvegicus cDNA, 3 end /clone=RLUAK52 /clone_end=3 /gb=AA800708 /gi=2863663 /ug=Rn.3886 /len=641
rc_AA800930_at	40.8	A	0.081337	167.1	P	0.000959	I	1e-06		rc_AA800930 EST190427 Rattus norvegicus cDNA, 3 end /clone=RLUAN25 /clone_end=3 /gb=AA800930 /gi=2863885 /ug=Rn.6669 /len=315
rc_AI235707_g_at	1003.3	P	0.000266	1521	P	0.000388	I	2e-06		rc_AI235707 EST232269 Rattus norvegicus cDNA, 3 end /clone=ROVCW10 /clone_end=3 /gb=AI235707 /ug=Rn.1762 /len=471
M28647_g_at	1287.2	P	0.014937	2784.9	P	0.002228	I	2e-06		M28647 RATNALPH1 Rattus norvegicus Na,K-ATPase alpha-1 subunit mRNA, complete cds
D30740_g_at	544.7	P	0.003585	1268.8	P	0.000673	I	2e-06		D30740 RAT1433PB Rat 14-3-3 protein mRNA for mitochondrial import stimulation factor (MSF) S1 subunit, complete cds
S81497_s_at	152	P	0.000388	294.2	P	0.000266	I	2e-06		S81497 lysosomal acid lipase=intracellular hydrolase [rats, Wolman, liver, mRNA, 3144 nt]
X80130cds_i_at	1108.9	P	0.012921	2555.3	P	0.000944	I	2e-06		X80130cds RRALPHAAC R.rattus mRNA for alpha-actin cardiac protein
L19180_g_at	322.7	A	0.32083	491.6	P	0.004863	I	2e-06		L19180 Rat receptor-linked protein tyrosine phosphatase (PTP-P1) mRNA, complete cds /cds=(30,4517) /gb=L19180 /gi=310201 /ug=Rn.17237 /len=5396
U65217_i_at	14.3	A	0.818256	147.3	P	0.000327	I	2e-06		U65217 Rattus norvegicus MHC class II antigen RT1.B beta chain mRNA, partial cds /cds=(0,590) /gb=U65217 /gi=1762639 /ug=Rn.16105 /len=620
rc_AA893210_at	524.6	A	0.098054	684.1	P	0.005643	I	2e-06		rc_AA893210 EST197013 Rattus norvegicus cDNA, 3 end /clone=RKIBD55 /clone_end=3 /gb=AA893210 /gi=3020089 /ug=Rn.11141 /len=608
rc_AI169327_at	724.8	M	0.043968	3040.4	P	0.004863	I	2e-06		rc_AI169327 EST215162 Rattus norvegicus cDNA, 3 end /clone=RKIBQ31 /clone_end=3 /gb=AI169327 /gi=3705635 /ug=Rn.6841 /len=644
rc_AI105448_at	284.2	P	0.002617	689.3	P	0.000805	I	2e-06		rc_AI105448 EST214737 Rattus norvegicus cDNA, 3 end /clone=RKIBK51 /clone_end=3 /gb=AI105448 /gi=3709527 /ug=Rn.888 /len=638
rc_AA818593_g_at	609.5	P	0.000388	1728	P	0.000388	I	2e-06		rc_AA818593 UI-R-A0-bc-g-01-0-UI.s1 Rattus norvegicus cDNA, 3 end /clone=UI-R-A0-bc-g-01-0-UI /clone_end=3 /gb=AA818593 /gi=2889332 /ug=Rn.1944 /len=475
M60103_at	276.2	A	0.066865	640.7	P	0.000805	I	2e-06		M60103 Rattus norvegicus leukocyte common antigen related protein mRNA, 3 end /cds=(0,2594) /gb=M60103 /gi=205130 /ug=Rn.11386 /len=4190
M32016_at	81.1	P	0.021866	209.6	P	0.001354	I	2e-06		M32016 Rat lysosomal membrane glycoprotein type B (lgp-B) mRNA, 3 end /cds=(0,1181) /gb=M32016 /gi=205168 /ug=Rn.1722 /len=1581
X75207_s_at	216	A	0.162935	309.1	P	0.011447	I	2e-06		X75207 R.norvegicus CCND1 mRNA for cyclin D1 /cds=(152,1039) /gb=X75207 /gi=473122 /ug=Rn.9471 /len=1454
L20681_at	165.8	P	0.013092	405.6	P	0.003585	I	2e-06		L20681 Rat proto-oncogene (Ets-1) mRNA, complete cds /cds=(294,1619) /gb=L20681 /gi=404781 /ug=Rn.7142 /len=4991
X13044_g_at	1336.7	P	0.000562	2819.4	P	0.000388	I	2e-06		X13044 Rat mRNA for MHC-associated invariant chain gamma /cds=(52,702) /gb=X13044 /gi=56497 /ug=Rn.10475 /len=1150
U66470_at	67.7	A	0.541184	842.4	P	0.003067	I	2e-06		U66470 Rattus norvegicus cell growth regulator rCGR11 mRNA, complete cds /cds=(59,904) /gb=U66470 /gi=1724074 /ug=Rn.10638 /len=1257
D89655_at	125.2	A	0.418069	398.1	P	0.008689	I	2e-06		D89655 Rat mRNA for scavenger receptor class B, complete cds /cds=(120,1649) /gb=D89655 /gi=1752796 /ug=Rn.3142 /len=2392
J03583_at	1162.4	P	0.000388	1456.2	P	0.000266	I	2e-06		J03583 Rat clathrin heavy chain mRNA, complete cds /cds=(98,5125) /gb=J03583 /gi=203301 /ug=Rn.3589 /len=6071
AB008538_at	39.8	A	0.11716	179.9	P	0.000673	I	2e-06		AB008538 Rattus norvegicus mRNA for HB2, complete cds /cds=(188,1939) /gb=AB008538 /gi=2589006 /ug=Rn.5789 /len=2866
AF014503_at	146	A	0.378184	581.3	P	0.002617	I	2e-06		AF014503 Rattus norvegicus p8 mRNA, complete cds /cds=(54,296) /gb=AF014503 /gi=2735928 /ug=Rn.11182 /len=592
M32062_g_at	211.7	P	0.001354	630.6	P	0.000562	I	2e-06		M32062 Rat Fc-gamma receptor mRNA, complete cds /cds=(49,852) /gb=M32062 /gi=204114 /ug=Rn.6050 /len=1341
M13962mRNA#2_at	233.2	P	0.017001	851.8	P	0.001141	I	2e-06		M13962mRNA#2 Rat beta-glucuronidase mRNA, complete cds /cds=UNKNOWN /gb=M13962 /gi=204329 /ug=Rn.3692 /len=2472
rc_AA874875_at	87.7	P	0.003585	457	P	0.000959	I	2e-06		rc_AA874875 UI-R-E0-ci-e-07-0-UI.s1 Rattus norvegicus cDNA, 3 end /clone=UI-R-E0-ci-e-07-0-UI /clone_end=3 /gb=AA874875 /gi=2979823 /ug=Rn.21411 /len=456
rc_AA875215_at	6.5	A	0.951005	54.3	A	0.378184	I	2e-06		rc_AA875215 UI-R-E0-cu-g-07-0-UI.s1 Rattus norvegicus cDNA, 3 end /clone=UI-R-E0-cu-g-07-0-UI /clone_end=3 /gb=AA875215 /gi=2980163 /ug=Rn.17037 /len=353
rc_AA875225_at	1822.8	P	0.001354	2676.1	P	0.000322	I	2e-06		rc_AA875225 UI-R-E0-cq-a-06-0-UI.s1 Rattus norvegicus cDNA, 3 end /clone=UI-R-E0-cq-a-06-0-UI /clone_end=3 /gb=AA875225 /gi=2980173 /ug=Rn.3036 /len=421
rc_AA875495_at	271.5	M	0.048995	475.5	P	0.006532	I	2e-06		rc_AA875495 UI-R-E0-ct-b-04-0-UI.s1 Rattus norvegicus cDNA, 3 end /clone=UI-R-E0-ct-b-04-0-UI /clone_end=3 /gb=AA875495 /gi=2980443 /ug=Rn.1876 /len=495
rc_AA891209_at	385.6	A	0.081337	784.2	P	0.000959	I	2e-06		rc_AA891209 EST195012 Rattus norvegicus cDNA, 3 end /clone=RHEAQ54 /clone_end=3 /gb=AA891209 /gi=3018088 /ug=Rn.994 /len=529
rc_AA892042_at	2973.9	P	0.000266	3233.9	P	0.000219	I	2e-06		rc_AA892042 EST195845 Rattus norvegicus cDNA, 3 end /clone=RKIAL13 /clone_end=3 /gb=AA892042 /gi=3018921 /ug=Rn.2404 /len=592
rc_AA892154_at	167.5	A	0.107301	261.4	P	0.007543	I	2e-06		rc_AA892154 EST195957 Rattus norvegicus cDNA, 3 end /clone=RKIAN02 /clone_end=3 /gb=AA892154 /gi=3019033 /ug=Rn.3279 /len=386
rc_AA892316_at	200.7	M	0.05447	413.9	P	0.007543	I	2e-06		rc_AA892316 EST196119 Rattus norvegicus cDNA, 3 end /clone=RKIAO94 /clone_end=3 /gb=AA892316 /gi=3019195 /ug=Rn.1057 /len=502
rc_AA893022_at	37.1	A	0.715253	1173.2	M	0.05447	I	2e-06		rc_AA893022 EST196825 Rattus norvegicus cDNA, 3 end /clone=RKIBB20 /clone_end=3 /gb=AA893022 /gi=3019901 /ug=Rn.4130 /len=379
rc_AA893307_at	107.5	P	0.008689	228.4	P	0.001602	I	2e-06		rc_AA893307 EST197110 Rattus norvegicus cDNA, 3 end /clone=RKIBE84 /clone_end=3 /gb=AA893307 /gi=3020186 /ug=Rn.13494 /len=282
rc_AA894088_at	155.8	P	0.014937	341.1	P	0.000673	I	2e-06		rc_AA894088 EST197891 Rattus norvegicus cDNA, 3 end /clone=RSPAQ62 /clone_end=3 /gb=AA894088 /gi=3020967 /ug=Rn.14853 /len=647
rc_AA894321_at	196	P	0.003067	585.2	P	0.001354	I	2e-06		rc_AA894321 EST198124 Rattus norvegicus cDNA, 3 end /clone=RSPAW60 /clone_end=3 /gb=AA894321 /gi=3021200 /ug=Rn.8557 /len=475
U18729_at	896	A	0.11716	2063.3	P	0.004863	I	3e-06		U18729 Rattus norvegicus cytochrome b558 alpha-subunit mRNA, complete cds /cds=(44,622) /gb=U18729 /gi=677890 /ug=Rn.5856 /len=709
J02612mRNA_s_at	80.6	A	0.127645	350.1	P	0.003585	I	3e-06		J02612mRNA RATUDPGT Rat UDP-glucuronosyltransferase mRNA, complete cds
J05132_s_at	656.6	A	0.107301	1538.3	P	0.000388	I	3e-06		J05132 Rat 3-methylcholanthrene-inducible truncated UDP-glucuronosyltransferase mRNA, complete cds /cds=(262,1506) /gb=J05132 /gi=207602 /ug=Rn.11197 /len=2484
L11007_at	727	P	0.001892	1410.4	P	0.000562	I	3e-06		L11007 Rattus norvegicus cyclin-dependent kinase 4 (cdk4) mRNA, complete cds /cds=(117,1028) /gb=L11007 /gi=203391 /ug=Rn.6115 /len=1232
X13933_s_at	1997	P	0.013092	2962.8	P	0.001141	I	3e-06		X13933 RNRCM1 R.norvegicus mRNA for calmodulin (pRCM1)
M21354_s_at	828.4	P	0.000322	3569.3	P	0.000219	I	3e-06		M21354 RATCOL3A1 Rat collagen type III alpha-1 mRNA, partial cds
S77900_g_at	855.2	P	0.001892	1600.6	P	0.000805	I	3e-06		S77900 myosin regulatory light chain isoform C [rats, Sprague-Dawley, new-born, heart ventricle, mRNA, 1008 nt]
S82911_at	425.8	P	0.011447	728.7	P	0.000959	I	3e-06		S82911 rHox=rHox protein [rats, ROS 17/2.8 osteosarcoma cell line, mRNA, 1375 nt]
U09401_s_at	6.2	A	0.872355	134.3	P	0.021866	I	3e-06		U09401 RNU09401 Rattus norvegicus clone p12.3 tenascin mRNA, partial cds
U15550_at	65.5	A	0.541184	609.4	P	0.014937	I	3e-06		U15550 RNU15550 Rattus norvegicus tenascin-C mRNA, partial cds
U48247_g_at	156.9	A	0.089405	684.2	P	0.00418	I	3e-06		U48247 RNU48247 Rattus norvegicus protein kinase C-binding protein Enigma mRNA, complete cds
M25490_at	11081.8	P	0.000266	9878.7	P	0.000219	I	3e-06		M25490 Rattus norvegicus osteocalcin (BGP) gene, complete cds /cds=(49,348) /gb=M25490 /gi=576530 /ug=Rn.9722 /len=487
rc_AA875582_at	52.6	A	0.602006	587.4	P	0.011447	I	3e-06		rc_AA875582 UI-R-E0-cm-d-03-0-UI.s1 Rattus norvegicus cDNA, 3 end /clone=UI-R-E0-cm-d-03-0-UI /clone_end=3 /gb=AA875582 /gi=2980530 /ug=Rn.11372 /len=483
rc_AA849648_g_at	279.6	P	0.005643	583.2	P	0.000673	I	3e-06		rc_AA849648 EST192415 Rattus norvegicus cDNA, 3 end /clone=RMUAH28 /clone_end=3 /gb=AA849648 /gi=2937188 /ug=Rn.2554 /len=413
rc_AA955600_at	286.4	P	0.013092	2173.6	P	0.000468	I	3e-06		rc_AA955600 UI-R-E1-fa-d-10-0-UI.s1 Rattus norvegicus cDNA, 3 end /clone=UI-R-E1-fa-d-10-0-UI /clone_end=3 /gb=AA955600 /ug=Rn.1604 /len=399
rc_AI008852_at	142	A	0.234557	536.5	P	0.003067	I	3e-06		rc_AI008852 EST203303 Rattus norvegicus cDNA, 3 end /clone=REMBE33 /clone_end=3 /gb=AI008852 /ug=Rn.965 /len=531
rc_AI014087_at	10973.1	P	0.000388	13678.7	P	0.000219	I	3e-06		rc_AI014087 EST207642 Rattus norvegicus cDNA, 3 end /clone=RSPBE69 /clone_end=3 /gb=AI014087 /ug=Rn.1059 /len=517
rc_AI029920_s_at	251.9	P	0.006532	1015.8	P	0.000322	I	3e-06		rc_AI029920 UI-R-C0-ja-a-10-0-UI.s1 Rattus norvegicus cDNA, 3 end /clone=UI-R-C0-ja-a-10-0-UI /clone_end=3 /gb=AI029920 /ug=Rn.9994 /len=375
rc_AI105348_f_at	393.7	P	0.001602	609.4	P	0.001354	I	3e-06		rc_AI105348 EST214637 Rattus norvegicus cDNA, 3 end /clone=RKIBJ18 /clone_end=3 /gb=AI105348 /gi=3709448 /ug=Rn.2824 /len=424
rc_AA818593_at	731.9	P	0.000322	1087.3	P	0.000266	I	3e-06		rc_AA818593 UI-R-A0-bc-g-01-0-UI.s1 Rattus norvegicus cDNA, 3 end /clone=UI-R-A0-bc-g-01-0-UI /clone_end=3 /gb=AA818593 /gi=2889332 /ug=Rn.1944 /len=475
M25073_at	282	A	0.089405	881	P	0.000805	I	3e-06		M25073 Rat kidney Zn-peptidase aminopeptidase N mRNA, complete cds /cds=(19,2916) /gb=M25073 /gi=205108 /ug=Rn.11132 /len=3320
L19699_g_at	354.3	P	0.000219	826.4	P	0.000219	I	3e-06		L19699 Rat GTP-binding protein (ral B) mRNA, complete cds /cds=(64,684) /gb=L19699 /gi=310211 /ug=Rn.4586 /len=2074
M24067_at	218.7	A	0.138765	611.5	P	0.009985	I	3e-06		M24067 Rattus norvegicus plasminogen activator inhibitor-1 (PAI-1) mRNA, complete cds /cds=(118,1326) /gb=M24067 /gi=577500 /ug=Rn.11203 /len=3053
L07114_at	24.2	A	0.561639	218.3	A	0.060419	I	3e-06		L07114 Rat apolipoprotein B mRNA editing protein mRNA, complete cds /cds=(30,719) /gb=L07114 /gi=467808 /ug=Rn.10002 /len=821
U09870_at	340	A	0.107301	546	P	0.003067	I	3e-06		U09870 Rattus norvegicus major vault protein mRNA, complete cds /cds=(31,2718) /gb=U09870 /gi=665922 /ug=Rn.10028 /len=2756
U14746_at	226.1	P	0.014937	652.2	P	0.002617	I	3e-06		U14746 Rattus norvegicus VHL protein (VHL) mRNA, complete cds /cds=(119,676) /gb=U14746 /gi=882107 /ug=Rn.11059 /len=2807
U44129_at	84.9	P	0.021866	232.5	P	0.000959	I	3e-06		U44129 Rattus norvegicus p58 mRNA, complete cds /cds=(10,1563) /gb=U44129 /gi=1174157 /ug=Rn.10207 /len=1744
Z17223_at	120.5	P	0.009985	499.9	P	0.002617	I	3e-06		Z17223 R.norvegicus mRNA encoding Gax protein /cds=(196,1107) /gb=Z17223 /gi=57951 /ug=Rn.10441 /len=2244
D30666_at	161.7	P	0.011447	235.7	P	0.001602	I	3e-06		D30666 Rat mRNA for brain acyl-CoA synthetase II, complete cds /cds=(48,2210) /gb=D30666 /gi=1468968 /ug=Rn.1330 /len=2779
D78359_at	319.2	A	0.234557	1283.8	P	0.007543	I	3e-06		D78359 Rat drs (a gene down-regulated by v-src) mRNA, complete cds /cds=(65,1459) /gb=D78359 /gi=1435055 /ug=Rn.1489 /len=1827
M81088_at	3637.4	P	0.000388	5797	P	0.000388	I	3e-06		M81088 Rat EF-1-alpha mRNA, 3 end /cds=(0,624) /gb=M81088 /gi=203991 /ug=Rn.965 /len=904
rc_AA866419_at	194.8	M	0.05447	430.2	P	0.017001	I	3e-06		rc_AA866419 UI-R-E0-ch-c-04-0-UI.s1 Rattus norvegicus cDNA, 3 end /clone=UI-R-E0-ch-c-04-0-UI /clone_end=3 /gb=AA866419 /gi=2961880 /ug=Rn.3099 /len=520
rc_AA866439_g_at	564.3	A	0.11716	1283.8	P	0.009985	I	3e-06		rc_AA866439 UI-R-E0-ch-g-02-0-UI.s1 Rattus norvegicus cDNA, 3 end /clone=UI-R-E0-ch-g-02-0-UI /clone_end=3 /gb=AA866439 /gi=2961900 /ug=Rn.3109 /len=248
rc_AA874873_g_at	226.8	P	0.000805	358.6	P	0.000805	I	3e-06		rc_AA874873 UI-R-E0-ci-d-11-0-UI.s1 Rattus norvegicus cDNA, 3 end /clone=UI-R-E0-ci-d-11-0-UI /clone_end=3 /gb=AA874873 /gi=2979821 /ug=Rn.3156 /len=568
rc_AA891769_at	899.6	P	0.00418	3224.8	P	0.000673	I	3e-06		rc_AA891769 EST195572 Rattus norvegicus cDNA, 3 end /clone=RKIAG55 /clone_end=3 /gb=AA891769 /gi=3018648 /ug=Rn.1604 /len=423
rc_AA892005_at	488.5	P	0.002617	809.5	P	0.000805	I	3e-06		rc_AA892005 EST195808 Rattus norvegicus cDNA, 3 end /clone=RKIAK59 /clone_end=3 /gb=AA892005 /gi=3018884 /ug=Rn.3355 /len=394
rc_AA892132_at	1558.3	P	0.002228	2114.6	P	0.001141	I	3e-06		rc_AA892132 EST195935 Rattus norvegicus cDNA, 3 end /clone=RKIAM73 /clone_end=3 /gb=AA892132 /gi=3019011 /ug=Rn.2957 /len=490
rc_AA892832_at	680.5	P	0.000562	1092.3	P	0.000322	I	3e-06		rc_AA892832 EST196635 Rattus norvegicus cDNA, 3 end /clone=RKIAX79 /clone_end=3 /gb=AA892832 /gi=3019711 /ug=Rn.4243 /len=605
rc_AA893217_at	451.1	P	0.000266	1468.1	P	0.000219	I	3e-06		rc_AA893217 EST197020 Rattus norvegicus cDNA, 3 end /clone=RKIBD65 /clone_end=3 /gb=AA893217 /gi=3020096 /ug=Rn.1431 /len=663
rc_AA893289_at	142.2	A	0.284747	279.1	M	0.043968	I	3e-06		rc_AA893289 EST197092 Rattus norvegicus cDNA, 3 end /clone=RKIBE56 /clone_end=3 /gb=AA893289 /gi=3020168 /ug=Rn.13493 /len=296
rc_AA893905_g_at	266.9	P	0.007543	451	P	0.000959	I	3e-06		rc_AA893905 EST197708 Rattus norvegicus cDNA, 3 end /clone=RPLAN32 /clone_end=3 /gb=AA893905 /gi=3020784 /ug=Rn.3720 /len=355
rc_AA799340_at	917.6	P	0.001892	2374.9	P	0.000468	I	3e-06		rc_AA799340 EST188837 Rattus norvegicus cDNA, 3 end /clone=RHEAA41 /clone_end=3 /gb=AA799340 /gi=2862295 /ug=Rn.843 /len=604
rc_AA800062_at	56.7	A	0.060419	88.1	P	0.002228	I	3e-06		rc_AA800062 EST189559 Rattus norvegicus cDNA, 3 end /clone=RHEAI95 /clone_end=3 /gb=AA800062 /gi=2863017 /ug=Rn.4158 /len=648
rc_AA800576_at	895.8	P	0.000388	1323.2	P	0.000388	I	3e-06		rc_AA800576 EST190073 Rattus norvegicus cDNA, 3 end /clone=RLUAB44 /clone_end=3 /gb=AA800576 /gi=2863531 /ug=Rn.4104 /len=551
rc_AA800678_g_at	606.1	P	0.000388	838.1	P	0.000219	I	3e-06		rc_AA800678 EST190175 Rattus norvegicus cDNA, 3 end /clone=RLUAK20 /clone_end=3 /gb=AA800678 /gi=2863633 /ug=Rn.8592 /len=452
rc_AA800790_at	55.7	M	0.043968	190.2	P	0.000959	I	3e-06		rc_AA800790 EST190287 Rattus norvegicus cDNA, 3 end /clone=RLUAL48 /clone_end=3 /gb=AA800790 /gi=2863745 /ug=Rn.23464 /len=528
L48209_s_at	1393.9	P	0.039365	2154.3	P	0.003585	I	4e-06		L48209 RATCOXVIII Rattus norvegicus liver cytochrome c oxidase subunit VIII (COX-VIII) mRNA, 3 end of cds
M13101cds_f_at	809.1	P	0.001354	1301.8	P	0.000673	I	4e-06		M13101cds RATLIN4A Rat long interspersed repetitive DNA sequence LINE4 (L1Rn)
S55223_s_at	2297	P	0.000805	2754.4	P	0.000673	I	4e-06		S55223 14-3-3 protein beta subtype=putative protein kinase C regulatory protein [rats, brain, mRNA, 2666 nt]
S77492_i_at	55.8	A	0.172724	207.3	P	0.003566	I	4e-06		S77492 BMP-3=bone morphogenetic protein 3 [rats, FRC, mRNA Partial, 1292 nt]
U82612cds_at	27.3	A	0.67917	229	M	0.043968	I	4e-06		U82612cds RNU82612 Rattus norvegicus fibronectin (fn-1) gene, partial cds
L36884_at	14.4	A	0.749276	238.5	P	0.02786	I	4e-06		L36884 Rattus norvegicus protein tyrosine phosphatase (OST-PTP) mRNA, complete cds /cds=(204,5339) /gb=L36884 /gi=725328 /ug=Rn.10048 /len=5446
rc_AA859830_s_at	231.6	A	0.098054	896.3	P	0.003585	I	4e-06		rc_AA859830 UI-R-E0-cc-g-02-0-UI.s1 Rattus norvegicus cDNA, 3 end /clone=UI-R-E0-cc-g-02-0-UI /clone_end=3 /gb=AA859830 /gi=2949350 /ug=Rn.783 /len=487
rc_AA893325_at	285	P	0.001892	478.7	P	0.000805	I	4e-06		rc_AA893325 EST197128 Rattus norvegicus cDNA, 3 end /clone=RKIBF09 /clone_end=3 /gb=AA893325 /gi=3020204 /ug=Rn.1430 /len=464
rc_AI176662_s_at	98.9	A	0.150527	356.2	P	0.019304	I	4e-06		rc_AI176662 EST220254 Rattus norvegicus cDNA, 3 end /clone=ROVBV27 /clone_end=3 /gb=AI176662 /ug=Rn.9096 /len=608
M33962_g_at	1373.1	P	0.000219	1840.3	P	0.000219	I	4e-06		M33962 Rat protein-tyrosine-phospatase (PTPase) mRNA, complete cds /cds=(119,1417) /gb=M33962 /gi=206496 /ug=Rn.11317 /len=4127
U48828_g_at	589.5	P	0.000219	1957.3	P	0.000266	I	4e-06		U48828 Rattus norvegicus retroviral-like ovarian specific transcript 30-1 mRNA /cds=UNKNOWN /gb=U48828 /gi=1213335 /ug=Rn.25151 /len=5473
X54531mRNA_at	392.6	A	0.089405	916.8	P	0.024711	I	4e-06		X54531mRNA Rat dynamin-1 mRNA for D100 /cds=UNKNOWN /gb=X54531 /gi=56053 /ug=Rn.10354 /len=3206
X59859_i_at	5443.2	P	0.000737	19960.8	P	0.000737	I	4e-06		X59859 R.norvegicus DCN mRNA for decorin /cds=(0,1034) /gb=X59859 /gi=56056 /ug=Rn.3819 /len=1534
X52140_at	227.2	P	0.001602	533.6	P	0.000266	I	4e-06		X52140 Rat mRNA for integrin alpha-1 /cds=(419,3961) /gb=X52140 /gi=56493 /ug=Rn.11491 /len=3974
X01785_at	205.6	A	0.302547	895.9	P	0.019304	I	4e-06		X01785 Rat thymocyte mRNA for cell surface protein (MRC OX-2) /cds=(24,860) /gb=X01785 /gi=56700 /ug=Rn.7085 /len=2216
M77246_at	368.2	A	0.07383	665	P	0.014937	I	4e-06		M77246 R.norvegicus beta-chain clathrin associated protein complex AP-2 mRNA, complete cds /cds=(139,2994) /gb=M77246 /gi=203114 /ug=Rn.1050 /len=5402
AF041066_at	127.5	P	0.00868	350.2	P	0.001354	I	4e-06		AF041066 Rattus norvegicus ribonuclease 4 mRNA, complete cds /cds=(76,519) /gb=AF041066 /gi=2773352 /ug=Rn.22804 /len=546
rc_AA866426_at	174.8	P	0.004863	359.4	P	0.001354	I	4e-06		rc_AA866426 UI-R-E0-ch-d-05-0-UI.s1 Rattus norvegicus cDNA, 3 end /clone=UI-R-E0-ch-d-05-0-UI /clone_end=3 /gb=AA866426 /gi=2961887 /ug=Rn.3101 /len=502
rc_H33629_at	262	P	0.001141	395.7	P	0.000219	I	4e-06		rc_H33629 EST109809 Rattus norvegicus cDNA, 3 end /clone=RPNAU93 /clone_end=3 /gb=H33629 /gi=979046 /ug=Rn.14652 /len=378
rc_AA891194_s_at	115.6	P	0.007543	231.3	P	0.000673	I	4e-06		rc_AA891194 EST194997 Rattus norvegicus cDNA, 3 end /clone=RHEAQ37 /clone_end=3 /gb=AA891194 /gi=3018073 /ug=Rn.24612 /len=465
rc_AA891881_at	549.7	P	0.006532	914	P	0.001141	I	4e-06		rc_AA891881 EST195684 Rattus norvegicus cDNA, 3 end /clone=RKIAI09 /clone_end=3 /gb=AA891881 /gi=3018760 /ug=Rn.3502 /len=540
rc_AA893082_at	900.2	P	0.000322	1524.4	P	0.000219	I	4e-06		rc_AA893082 EST196885 Rattus norvegicus cDNA, 3 end /clone=RKIBB88 /clone_end=3 /gb=AA893082 /gi=3019961 /ug=Rn.6545 /len=479
rc_AA893260_at	124.7	M	0.05447	458.3	P	0.008689	I	4e-06		rc_AA893260 EST197063 Rattus norvegicus cDNA, 3 end /clone=RKIBE21 /clone_end=3 /gb=AA893260 /gi=3020139 /ug=Rn.3550 /len=512
rc_AA893493_i_at	4898.2	P	0.000737	6845.2	P	0.000737	I	4e-06		rc_AA893493 EST197296 Rattus norvegicus cDNA, 3 end /clone=RLIAD17 /clone_end=3 /gb=AA893493 /gi=3020372 /ug=Rn.3934 /len=476
rc_AA799440_g_at	473	P	0.000322	659	P	0.000266	I	4e-06		rc_AA799440 EST188937 Rattus norvegicus cDNA, 3 end /clone=RHEAB09 /clone_end=3 /gb=AA799440 /gi=2862395 /ug=Rn.6185 /len=705
rc_AA799641_at	765.2	P	0.000805	1139.3	P	0.000673	I	4e-06		rc_AA799641 EST189138 Rattus norvegicus cDNA, 3 end /clone=RHEAD50 /clone_end=3 /gb=AA799641 /gi=2862596 /ug=Rn.3775 /len=665
rc_AA799992_g_at	145.5	P	0.000322	318.2	P	0.000388	I	4e-06		rc_AA799992 EST189489 Rattus norvegicus cDNA, 3 end /clone=RHEAI02 /clone_end=3 /gb=AA799992 /gi=2862947 /ug=Rn.3845 /len=633
rc_AA800298_at	124.5	P	0.008689	524.9	P	0.000959	I	4e-06		rc_AA800298 EST189795 Rattus norvegicus cDNA, 3 end /clone=RHEAN60 /clone_end=3 /gb=AA800298 /gi=2863253 /ug=Rn.13884 /len=579
rc_AA800787_at	368.8	P	0.000322	931.5	P	0.000959	I	4e-06		rc_AA800787 EST190284 Rattus norvegicus cDNA, 3 end /clone=RLUAL44 /clone_end=3 /gb=AA800787 /gi=2863742 /ug=Rn.4117 /len=520
AFFX_Rat_beta-actin_3_st	35.4	A	0.712257	236.4	A	0.156732	I	5e-06		V01217 Rat gene encoding cytoplasmic beta-actin (_5, _M, _3 represent transcript regions 5 prime, Middle, and 3 prime respectively)
rc_AA892532_at	1495.6	P	0.002228	2860.7	P	0.000468	I	5e-06		rc_AA892532 EST196335 Rattus norvegicus cDNA, 3 end /clone=RKIAS56 /clone_end=3 /gb=AA892532 /gi=3019411 /ug=Rn.2685 /len=572
AF071225_at	331.3	P	0.003585	956.4	P	0.000468	I	5e-06		AF071225 Rattus norvegicus cyclophilin B mRNA, complete cds
AJ006064_g_at	892.5	A	0.150527	1337.4	P	0.004863	I	5e-06		AJ006064 RNO6064 Rattus norvegicus mRNA for coronin-like protein
L13619_g_at	363.9	P	0.002228	708.7	P	0.000562	I	5e-06		L13619 RATCL6A Rattus rattus insulin-induced growth-respons protein (CL-6) mRNA, complete cds
M89646_at	700.9	P	0.035163	1616	P	0.00418	I	5e-06		M89646 RATRPRS24A Rattus norvegicus ribosomal protein S24 mRNA sequence
U67995_s_at	7.8	A	0.849473	41.5	A	0.35869	I	5e-06		U67995 Rattus norvegicus stearyl-CoA desaturase 2 mRNA, partial cds /cds=(0,92) /gb=U67995 /gi=1763026 /ug=Rn.10650 /len=315
rc_AI639371_at	4.2	A	0.697453	51.4	A	0.066865	I	5e-06		Rat mixed-tissue library Rattus norvegicus cDNA clone rx00115 3 , mRNA sequence [Rattus norvegicus]
rc_AI639412_at	198.6	P	0.006532	680.8	P	0.001354	I	5e-06		Rat mixed-tissue library Rattus norvegicus cDNA clone rx04434 3 , mRNA sequence [Rattus norvegicus]
K02816_g_at	748	P	0.000388	1032.7	P	0.000266	I	5e-06		K02816 Rat unidentified mRNA expressed in embryo and tumor but not normal differentiated cells /cds=(0,361) /gb=K02816 /gi=205853 /ug=Rn.8706 /len=615
L24051_at	84.7	A	0.081337	195.6	P	0.019304	I	5e-06		L24051 Rattus norvegicus transcription factor (Olf-1) mRNA, complete cds /cds=(72,1784) /gb=L24051 /gi=398587 /ug=Rn.11257 /len=2221
U09357_at	30.5	A	0.162935	149.7	P	0.003067	I	5e-06		U09357 Rattus norvegicus receptor-type protein tyrosine phosphatase zeta/beta mRNA, complete cds /cds=(105,7055) /gb=U09357 /gi=487780 /ug=Rn.10088 /len=7851
X13549_s_at	3449	P	0.000219	4288.3	P	0.000219	I	5e-06		X13549 Rat mRNA for ribosomal protein S10 /cds=(47,544) /gb=X13549 /gi=57126 /ug=Rn.3359 /len=610
D45920_at	49.7	P	0.02786	167	P	0.00418	I	5e-06		D45920 Rat mRNA for 130kDa-Ins(1,4,5)P3 binding protein, complete cds /cds=(466,3756) /gb=D45920 /gi=1183843 /ug=Rn.10684 /len=5233
AF015304_at	637.5	P	0.003067	1336.8	P	0.001141	I	5e-06		AF015304 Rattus norvegicus equilbrative nitrobenzylthioinosine-sensitive nucleoside transporter mRNA, complete cds /cds=(4,1377) /gb=AF015304 /gi=2656136 /ug=Rn.5814 /len=1766
rc_AA875232_at	31.2	A	0.901946	371.3	A	0.339558	I	5e-06		rc_AA875232 UI-R-E0-cq-b-04-0-UI.s1 Rattus norvegicus cDNA, 3 end /clone=UI-R-E0-cq-b-04-0-UI /clone_end=3 /gb=AA875232 /gi=2980180 /ug=Rn.8087 /len=528
rc_AA891041_at	277.5	A	0.284747	648.2	P	0.005643	I	5e-06		rc_AA891041 EST194844 Rattus norvegicus cDNA, 3 end /clone=RHEAO21 /clone_end=3 /gb=AA891041 /gi=3017920 /ug=Rn.15806 /len=446
rc_AA892960_at	225	A	0.07383	337.2	P	0.013092	I	5e-06		rc_AA892960 EST196763 Rattus norvegicus cDNA, 3 end /clone=RKIBA37 /clone_end=3 /gb=AA892960 /gi=3019839 /ug=Rn.22071 /len=376
rc_AA893870_at	74	A	0.150527	167.8	P	0.019304	I	5e-06		rc_AA893870 EST197673 Rattus norvegicus cDNA, 3 end /clone=RPLAM86 /clone_end=3 /gb=AA893870 /gi=3020749 /ug=Rn.11229 /len=417
rc_AA894207_at	54.8	A	0.602006	98.3	P	0.035163	I	5e-06		rc_AA894207 EST198010 Rattus norvegicus cDNA, 3 end /clone=RSPAS77 /clone_end=3 /gb=AA894207 /gi=3021086 /ug=Rn.806 /len=630
rc_AA799396_g_at	354.7	P	0.014937	547.9	P	0.002617	I	5e-06		rc_AA799396 EST188893 Rattus norvegicus cDNA, 3 end /clone=RHEAA74 /clone_end=3 /gb=AA799396 /gi=2862351 /ug=Rn.263 /len=637
U93306_at	152.1	P	0.00418	271.6	P	0.000322	I	6e-06		U93306 Rattus norvegicus VEGF receptor-2/FLK-1 mRNA, complete cds /cds=(248,4279) /gb=U93306 /gi=2098758 /ug=Rn.6403 /len=5875
U36992_at	23.9	A	0.810313	148.7	M	0.048995	I	6e-06		U36992 RRU36992 Rattus rattus cytochrome P450 Cyp7b1 mRNA, partial cds
L13039_s_at	1308.8	P	0.000388	4828.9	P	0.000266	I	6e-06		L13039 RATANXIIA Rat annexin II mRNA, complete cds
S71021_s_at	2864.6	P	0.000322	4303.7	P	0.000219	I	6e-06		S71021 malignancy-related C140 product [rats, thyroid FRTL-Tc cells, mRNA Partial, 746 nt]
rc_AI639204_at	72.1	P	0.017001	144.9	P	0.011447	I	6e-06		Rat mixed-tissue library Rattus norvegicus cDNA clone rx03840 3 , mRNA sequence [Rattus norvegicus]
rc_AA997526_at	12	A	0.985063	25.2	A	0.765443	I	6e-06		rc_AA997526 UI-R-C0-hw-h-09-0-UI.s1 Rattus norvegicus cDNA, 3 end /clone=UI-R-C0-hw-h-09-0-UI /clone_end=3 /gb=AA997526 /ug=Rn.10207 /len=472
L11319_g_at	354	P	0.003585	655.4	P	0.001602	I	6e-06		L11319 Rat signal peptidase mRNA, complete cds /cds=(74,613) /gb=L11319 /gi=206977 /ug=Rn.24875 /len=643
X73653_at	475.3	P	0.005643	521.2	P	0.002617	I	6e-06		X73653 R. norvegicus mRNA for tau protein kinase I /cds=(139,1401) /gb=X73653 /gi=402651 /ug=Rn.10426 /len=1525
U09228_at	255.8	P	0.011447	494.4	P	0.000959	I	6e-06		U09228 Rattus norvegicus New England Deaconess E-box binding factor mRNA, partial cds /cds=(0,1286) /gb=U09228 /gi=517199 /ug=Rn.10450 /len=1481
U75917_g_at	596.5	P	0.013092	1247.9	P	0.001892	I	6e-06		U75917 Rattus norvegicus clathrin-associated protein 17 (AP17) mRNA, complete cds /cds=(86,514) /gb=U75917 /gi=1809319 /ug=Rn.7160 /len=797
U56242_at	368.4	P	0.017001	620.4	P	0.00418	I	6e-06		U56242 Rattus norvegicus transcription factor Maf2 mRNA, complete cds /cds=(176,1285) /gb=U56242 /gi=1326234 /ug=Rn.10726 /len=1944
U62897_at	538.4	P	0.000562	837.2	P	0.000266	I	6e-06		U62897 Rattus norvegicus carboxypeptidase D precursor (Cpd) mRNA, complete cds /cds=(45,4181) /gb=U62897 /gi=2406562 /ug=Rn.4093 /len=4377
rc_AA891717_at	377.2	P	0.009985	532.6	P	0.001354	I	6e-06		rc_AA891717 EST195520 Rattus norvegicus cDNA, 3 end /clone=RKIAF90 /clone_end=3 /gb=AA891717 /gi=3018596 /ug=Rn.10845 /len=435
rc_AA893246_at	538.9	P	0.000388	1039.8	P	0.000322	I	6e-06		rc_AA893246 EST197049 Rattus norvegicus cDNA, 3 end /clone=RKIBE04 /clone_end=3 /gb=AA893246 /gi=3020125 /ug=Rn.3669 /len=540
rc_AA893870_g_at	76.2	P	0.02786	191.2	P	0.001141	I	6e-06		rc_AA893870 EST197673 Rattus norvegicus cDNA, 3 end /clone=RPLAM86 /clone_end=3 /gb=AA893870 /gi=3020749 /ug=Rn.11229 /len=417
rc_AA799396_at	855.5	A	0.060419	1690.3	P	0.021866	I	6e-06		rc_AA799396 EST188893 Rattus norvegicus cDNA, 3 end /clone=RHEAA74 /clone_end=3 /gb=AA799396 /gi=2862351 /ug=Rn.263 /len=637
rc_AA800034_at	1828.1	P	0.000266	2905.7	P	0.000266	I	6e-06		rc_AA800034 EST189531 Rattus norvegicus cDNA, 3 end /clone=RHEAI63 /clone_end=3 /gb=AA800034 /gi=2862989 /ug=Rn.8569 /len=613
AF072892_s_at	94	A	0.089405	576.5	P	0.000388	I	7e-06		AF072892 Rattus norvegicus versican V3 isoform precursor, mRNA, complete cds
AF087431_g_at	929.1	P	0.024711	1062.2	P	0.000322	I	7e-06		AF087431 Rattus rattus glycoprotein processing glucosidase I mRNA, complete cds
X07648cds_g_at	955.1	M	0.048995	1288.2	P	0.001892	I	7e-06		X07648cds RNAG Rat mRNA for amyloidogenic glycoprotein (rAG), cognate of human A4 amyloid precursor protein
Z12298cds_s_at	1316.7	P	0.000468	3515.3	P	0.000219	I	7e-06		Z12298cds RRDECRNMR R.rattus mRNA for dermatan sulfate proteoglycan-II (decorin)
Z54212_at	303.4	A	0.418069	609.9	A	0.081337	I	7e-06		Z54212 R.norvegicus mRNA for epithelial membrane protein-1 /cds=(114,596) /gb=Z54212 /gi=1150558 /ug=Rn.10242 /len=981
rc_AI639314_at	131.6	P	0.000673	354.8	P	0.000219	I	7e-06		Rat mixed-tissue library Rattus norvegicus cDNA clone rx04757 3 , mRNA sequence [Rattus norvegicus]
rc_AA892314_at	418.8	P	0.009985	407.2	P	0.001354	I	7e-06		rc_AA892314 EST196117 Rattus norvegicus cDNA, 3 end /clone=RKIAO92 /clone_end=3 /gb=AA892314 /gi=3019193 /ug=Rn.3561 /len=572
rc_AA944007_g_at	3782.8	P	0.001892	5347.9	P	0.000388	I	7e-06		rc_AA944007 EST199506 Rattus norvegicus cDNA, 3 end /clone=REMAA30 /clone_end=3 /gb=AA944007 /gi=3103923 /ug=Rn.1492 /len=544
rc_AI009405_s_at	92.8	A	0.234557	315.8	P	0.008689	I	7e-06		rc_AI009405 EST203856 Rattus norvegicus cDNA, 3 end /clone=RHEBJ56 /clone_end=3 /gb=AI009405 /ug=Rn.1710 /len=501
rc_AI102814_at	4.8	A	0.88284	179.1	P	0.017001	I	7e-06		rc_AI102814 EST212103 Rattus norvegicus cDNA, 3 end /clone=REMBT20 /clone_end=3 /gb=AI102814 /ug=Rn.11372 /len=585
rc_AI105054_at	284.4	A	0.089405	548	P	0.013092	I	7e-06		rc_AI105054 EST214343 Rattus norvegicus cDNA, 3 end /clone=RHECN06 /clone_end=3 /gb=AI105054 /gi=3709235 /ug=Rn.4327 /len=706
M34331_at	3517.8	P	0.000562	5190.3	P	0.000562	I	7e-06		M34331 Rat 60S ribosomal subunit protein L35 mRNA, complete cds /cds=(47,418) /gb=M34331 /gi=206729 /ug=Rn.3458 /len=451
L34262_at	268.3	P	0.000388	841.5	P	0.000219	I	7e-06		L34262 Rattus norvegicus palmitoyl-protein thioesterase mRNA, complete cds /cds=(0,920) /gb=L34262 /gi=535741 /ug=Rn.1574 /len=2248
J05210_at	186.8	P	0.011447	329	P	0.001354	I	7e-06		J05210 Rat ATP citrate-lyase mRNA, complete cds /cds=(72,3374) /gb=J05210 /gi=949989 /ug=Rn.996 /len=4269
D37920_at	40.8	A	0.715253	220.5	A	0.162935	I	7e-06		D37920 Rat mRNA for squalene epoxidase, complete cds /cds=(199,1920) /gb=D37920 /gi=666018 /ug=Rn.11036 /len=2199
U67140_at	357.8	A	0.150527	697.6	P	0.011447	I	7e-06		U67140 Rattus norvegicus PSD-95/SAP90-associated protein-4 mRNA, complete cds /cds=(204,3182) /gb=U67140 /gi=1864092 /ug=Rn.11279 /len=3348
rc_AA866454_at	309.2	P	0.007543	1148.5	P	0.000322	I	7e-06		rc_AA866454 UI-R-E0-br-e-07-0-UI.s1 Rattus norvegicus cDNA, 3 end /clone=UI-R-E0-br-e-07-0-UI /clone_end=3 /gb=AA866454 /gi=2961915 /ug=Rn.3115 /len=516
rc_AA875098_at	235.4	A	0.138765	1213	P	0.014937	I	7e-06		rc_AA875098 UI-R-E0-cf-g-10-0-UI.s1 Rattus norvegicus cDNA, 3 end /clone=UI-R-E0-cf-g-10-0-UI /clone_end=3 /gb=AA875098 /gi=2980046 /ug=Rn.3241 /len=494
rc_H31623_s_at	2.6	A	0.824011	42.5	A	0.11716	I	7e-06		rc_H31623 EST105855 Rattus norvegicus cDNA, 3 end /clone=RPCAT82 /clone_end=3 /gb=H31623 /gi=977040 /ug=Rn.14576 /len=404
rc_AA891880_g_at	419	P	0.000562	802.2	P	0.000388	I	7e-06		rc_AA891880 EST195683 Rattus norvegicus cDNA, 3 end /clone=RKIAI08 /clone_end=3 /gb=AA891880 /gi=3018759 /ug=Rn.1082 /len=452
rc_AA892498_at	981.5	P	0.00418	2154.1	P	0.002617	I	7e-06		rc_AA892498 EST196301 Rattus norvegicus cDNA, 3 end /clone=RKIAS19 /clone_end=3 /gb=AA892498 /gi=3019377 /ug=Rn.998 /len=617
rc_AA893846_at	357.1	P	0.008689	1742.1	P	0.00418	I	7e-06		rc_AA893846 EST197649 Rattus norvegicus cDNA, 3 end /clone=RPLAM46 /clone_end=3 /gb=AA893846 /gi=3020725 /ug=Rn.3715 /len=402
rc_AA799464_at	64.3	P	0.013092	140	P	0.000673	I	7e-06		rc_AA799464 EST188961 Rattus norvegicus cDNA, 3 end /clone=RHEAB35 /clone_end=3 /gb=AA799464 /gi=2862419 /ug=Rn.3792 /len=662
rc_AA800296_at	212.3	P	0.001354	304.9	P	0.001602	I	7e-06		rc_AA800296 EST189793 Rattus norvegicus cDNA, 3 end /clone=RHEAN56 /clone_end=3 /gb=AA800296 /gi=2863251 /ug=Rn.3455 /len=596
rc_AA800795_at	95.5	A	0.302547	169.5	A	0.138765	I	7e-06		rc_AA800795 EST190292 Rattus norvegicus cDNA, 3 end /clone=RLUAL54 /clone_end=3 /gb=AA800795 /gi=2863750 /ug=Rn.12068 /len=482
rc_AA800885_at	294.8	P	0.031336	603.3	P	0.009985	I	7e-06		rc_AA800885 EST190382 Rattus norvegicus cDNA, 3 end /clone=RLUAM63 /clone_end=3 /gb=AA800885 /gi=2863840 /ug=Rn.6660 /len=422
M19359mRNA#3_i_at	26.1	A	0.846688	27.9	A	0.54522	I	8e-06		M19359mRNA#3 Rat gamma-crystallin gene cluster, encoding gamma-A (gamma 1-1), gamma-B (gamma 1-2), gamma-C (gamma 2-1), gamma-D (gamma 2-2), and gamma-E (gamma 3-1) crystallins, complete cds /cds=(27,551) /gb=M19359 /gi=203626 /ug=Rn.10805 /len=618
D00698_s_at	46.8	A	0.218983	151.9	P	0.005643	I	8e-06		D00698 RATIGF1A Rat insulin-like growth factor I mRNA
X51531cds_at	25.8	A	0.561639	640	P	0.003585	I	8e-06		X51531cds RRAMLC1 Rat mRNA for atrial myosin light chain 1
U42627_at	329.5	P	0.002617	804.6	P	0.000805	I	8e-06		U42627 Rattus norvegicus dual-specificity protein tyrosine phosphatase (rVH6) mRNA, complete cds /cds=(360,1505) /gb=U42627 /gi=1185551 /ug=Rn.4313 /len=2104
rc_AA891937_at	232.7	P	0.001354	417	P	0.000322	I	8e-06		rc_AA891937 EST195740 Rattus norvegicus cDNA, 3 end /clone=RKIAI79 /clone_end=3 /gb=AA891937 /gi=3018816 /ug=Rn.4221 /len=583
M19533mRNA_i_at	1354.5	P	0.001109	2827.8	P	0.001109	I	9e-06		M19533mRNA RATCYCA Rat cyclophilin mRNA, complete cds
AF000942_at	238.9	A	0.204022	658.5	P	0.004863	I	9e-06		AF000942 Rattus norvegicus Id3a mRNA, complete cds
S54008_i_at	174.4	A	0.119658	850.3	P	0.001109	I	9e-06		S54008 fibroblast growth factor receptor 1 beta-isoform [Rattus norvegicus=Norway rat, Sprague-Dawley, kidneys, mRNA, 2520 nt] /cds=(300,2489) /gb=S54008 /gi=264804 /ug=Rn.9797 /len=2520
rc_AI012275_at	194.3	P	0.003067	513.9	P	0.001354	I	9e-06		rc_AI012275 EST206726 Rattus norvegicus cDNA, 3 end /clone=RPLAU85 /clone_end=3 /gb=AI012275 /ug=Rn.4099 /len=686
X52619_at	6018.9	P	0.000219	7816	P	0.000219	I	9e-06		X52619 Rat mRNA for ribosomal protein L28 /cds=(39,452) /gb=X52619 /gi=57112 /ug=Rn.3829 /len=466
L36088_at	198.9	P	0.008689	335.4	P	0.000219	I	9e-06		L36088 Rattus norvegicus (clone RSTK-1) serine-threonine kinase receptor type I mRNA, complete cds /cds=(556,2070) /gb=L36088 /gi=609587 /ug=Rn.10631 /len=3917
D10874_g_at	5115.3	P	0.000266	7526.2	P	0.000266	I	9e-06		D10874 Albino rat cDNA for 16 kDa subunit of vacuolar H(+)-ATPases /cds=(95,562) /gb=D10874 /gi=220905 /ug=Rn.1869 /len=1082
AF015953_at	89.2	A	0.081337	183.4	P	0.007543	I	9e-06		AF015953 Rattus norvegicus TIC (TIC) mRNA, complete cds /cds=(25,1797) /gb=AF015953 /gi=3211719 /ug=Rn.14532 /len=2321
rc_AA860057_at	31.3	A	0.189687	364.7	P	0.001141	I	9e-06		rc_AA860057 UI-R-E0-bz-h-01-0-UI.s2 Rattus norvegicus cDNA, 3 end /clone=UI-R-E0-bz-h-01-0-UI /clone_end=3 /gb=AA860057 /gi=2949577 /ug=Rn.900 /len=500
rc_AA875102_at	1680	P	0.000219	2511.2	P	0.000266	I	9e-06		rc_AA875102 UI-R-E0-cf-h-03-0-UI.s1 Rattus norvegicus cDNA, 3 end /clone=UI-R-E0-cf-h-03-0-UI /clone_end=3 /gb=AA875102 /gi=2980050 /ug=Rn.3243 /len=452
rc_AA875523_r_at	247.1	M	0.04343	619.7	P	0.000737	I	9e-06		rc_AA875523 UI-R-E0-cv-e-11-0-UI.s1 Rattus norvegicus cDNA, 3 end /clone=UI-R-E0-cv-e-11-0-UI /clone_end=3 /gb=AA875523 /gi=2980471 /ug=Rn.969 /len=386
rc_AA875523_i_at	897.5	P	0.001851	3856.5	P	0.001109	I	9e-06		rc_AA875523 UI-R-E0-cv-e-11-0-UI.s1 Rattus norvegicus cDNA, 3 end /clone=UI-R-E0-cv-e-11-0-UI /clone_end=3 /gb=AA875523 /gi=2980471 /ug=Rn.969 /len=386
rc_AA892014_s_at	550.5	P	0.000219	897.2	P	0.000219	I	9e-06		rc_AA892014 EST195817 Rattus norvegicus cDNA, 3 end /clone=RKIAK68 /clone_end=3 /gb=AA892014 /gi=3018893 /ug=Rn.3516 /len=421
rc_AA892768_at	433.4	P	0.003585	558.7	P	0.003585	I	9e-06		rc_AA892768 EST196571 Rattus norvegicus cDNA, 3 end /clone=RKIAX08 /clone_end=3 /gb=AA892768 /gi=3019647 /ug=Rn.22589 /len=554
rc_AA893180_at	198.5	P	0.021866	269.5	P	0.003585	I	9e-06		rc_AA893180 EST196983 Rattus norvegicus cDNA, 3 end /clone=RKIBD20 /clone_end=3 /gb=AA893180 /gi=3020059 /ug=Rn.19946 /len=492
rc_AA893357_at	126.9	P	0.031336	233.7	P	0.002228	I	9e-06		rc_AA893357 EST197160 Rattus norvegicus cDNA, 3 end /clone=RKIBF44 /clone_end=3 /gb=AA893357 /gi=3020236 /ug=Rn.19948 /len=434
rc_AA894089_s_at	463.5	P	0.001141	872.1	P	0.000673	I	9e-06		rc_AA894089 EST197892 Rattus norvegicus cDNA, 3 end /clone=RSPAQ63 /clone_end=3 /gb=AA894089 /gi=3020968 /ug=Rn.3736 /len=613
rc_AA894130_at	281.9	P	0.02786	435.3	P	0.000673	I	9e-06		rc_AA894130 EST197933 Rattus norvegicus cDNA, 3 end /clone=RSPAR25 /clone_end=3 /gb=AA894130 /gi=3021009 /ug=Rn.3857 /len=494
rc_AA894148_s_at	53.9	M	0.05447	169.4	P	0.003585	I	9e-06		rc_AA894148 EST197951 Rattus norvegicus cDNA, 3 end /clone=RSPAR57 /clone_end=3 /gb=AA894148 /gi=3021027 /ug=Rn.15739 /len=447
U09540_at	58.9	A	0.67917	259.8	A	0.175989	I	1e-05		U09540 RNU09540 Rattus norvegicus Sprague-Dawley cytochrome P450 (CYP1B1) mRNA, complete cds
AF100470_g_at	257	A	0.204022	565.4	P	0.00418	I	1e-05		AF100470 Rattus norvegicus ribosome attached membrane protein 4 (RAMP4) mRNA, complete cds
U77777_s_at	106.2	P	0.006532	212.1	P	0.001892	I	1e-05		U77777 Rattus norvegicus interferon-gamma inducing factor isoform alpha precursor (IGIF) mRNA, complete cds /cds=(0,527) /gb=U77777 /gi=1809130 /ug=Rn.11118 /len=654
X59859_r_at	479.9	P	0.005373	1391.8	P	0.001183	I	1e-05		X59859 R.norvegicus DCN mRNA for decorin /cds=(0,1034) /gb=X59859 /gi=56056 /ug=Rn.3819 /len=1534
X93352_at	5462.6	P	0.000219	7750.7	P	0.000219	I	1e-05		X93352 R.norvegicus mRNA for ribosomal protein L10a /cds=(26,679) /gb=X93352 /gi=1370288 /ug=Rn.2262 /len=710
rc_AA893702_s_at	525.7	A	0.162935	1953.2	M	0.05447	I	1e-05		rc_AA893702 EST197505 Rattus norvegicus cDNA, 3 end /clone=RPLAI61 /clone_end=3 /gb=AA893702 /gi=3020581 /ug=Rn.14825 /len=236
D12771_s_at	786.5	P	0.000266	2795.5	P	0.000219	I	1.1e-05		D12771 RATANT2 Rat mRNA for mitochondrial adenine nuleotide translocator
X53377cds_s_at	3406.5	P	0.000219	4255	P	0.000219	I	1.1e-05		X53377cds RRRPS7 R.rattus mRNA for ribosomal protein S7
X62146cds_g_at	4976	P	0.000266	6642.1	P	0.000219	I	1.1e-05		X62146cds RRRPL11 R.rattus mRNA for ribosomal protein L11
U47110_at	145.1	A	0.089405	225.4	P	0.002617	I	1.1e-05		U47110 Rattus norvegicus peripheral plasma membrane protein CASK mRNA, complete cds /cds=(357,3086) /gb=U47110 /gi=1199623 /ug=Rn.10616 /len=3819
X75856_at	2690.6	P	0.000266	3520.1	P	0.000468	I	1.1e-05		X75856 R.norvegicus mRNA (tc3) for TEGT /cds=(0,708) /gb=X75856 /gi=456208 /ug=Rn.3860 /len=896
D31734_g_at	156.3	P	0.000388	376.9	P	0.000266	I	1.1e-05		D31734 Rat mRNA for Distal-less 3 (Dlx-3) homeobox protein /cds=(175,1044) /gb=D31734 /gi=1389580 /ug=Rn.11248 /len=1388
D85435_at	144.8	A	0.138765	420.5	P	0.035163	I	1.2e-05		D85435 Rattus norvegicus mRNA for protein kinase C delta-bindig protein, complete cds
rc_AA925248_at	80.2	P	0.039365	220.3	P	0.001892	I	1.2e-05		rc_AA925248 UI-R-A1-eh-h-08-0-UI.s1 Rattus norvegicus cDNA, 3 end /clone=UI-R-A1-eh-h-08-0-UI /clone_end=3 /gb=AA925248 /gi=3072384 /ug=Rn.6032 /len=501
rc_AI177366_at	2110	P	0.000219	4287.2	P	0.000219	I	1.2e-05		rc_AI177366 EST220985 Rattus norvegicus cDNA, 3 end /clone=RPLBY20 /clone_end=3 /gb=AI177366 /ug=Rn.1832 /len=618
V01543mRNA_at	141.4	A	0.175989	365.7	P	0.017001	I	1.2e-05		V01543mRNA Rat mRNA fragment isolated from the brain and coding for brain specific peptide /cds=(547,906) /gb=V01543 /gi=56876 /ug=Rn.2865 /len=1136
rc_AA892086_at	850.2	P	0.000219	1753.5	P	0.000219	I	1.2e-05		rc_AA892086 EST195889 Rattus norvegicus cDNA, 3 end /clone=RKIAM19 /clone_end=3 /gb=AA892086 /gi=3018965 /ug=Rn.3038 /len=455
rc_AA892851_at	44.5	A	0.458816	137.7	M	0.05447	I	1.2e-05		rc_AA892851 EST196654 Rattus norvegicus cDNA, 3 end /clone=RKIAY09 /clone_end=3 /gb=AA892851 /gi=3019730 /ug=Rn.3616 /len=586
rc_AA800054_at	10871	P	0.000219	14871.5	P	0.000219	I	1.3e-05		rc_AA800054 EST189551 Rattus norvegicus cDNA, 3 end /clone=RHEAI86 /clone_end=3 /gb=AA800054 /gi=2863009 /ug=Rn.3384 /len=602
rc_AI102839_at	217.6	P	0.003067	674.5	P	0.000322	I	1.3e-05		rc_AI102839 EST212128 Rattus norvegicus cDNA, 3 end /clone=REMBT54 /clone_end=3 /gb=AI102839 /gi=3707503 /ug=Rn.3908 /len=464
X05300_at	813.4	P	0.004863	1238.4	P	0.000959	I	1.3e-05		X05300 Rat mRNA for ribophorin I /cds=(8,1825) /gb=X05300 /gi=57070 /ug=Rn.4224 /len=2214
AF004811_at	15.3	A	0.824011	117.6	A	0.250724	I	1.3e-05		AF004811 Rattus norvegicus moesin mRNA, complete cds /cds=(98,1831) /gb=AF004811 /gi=2218138 /ug=Rn.10773 /len=2099
rc_H31489_at	600.4	P	0.008689	769.9	P	0.006532	I	1.3e-05		rc_H31489 EST105564 Rattus norvegicus cDNA, 3 end /clone=RPCAL46 /clone_end=3 /gb=H31489 /gi=976906 /ug=Rn.22259 /len=357
rc_AA894016_at	6.8	A	0.561639	47.8	A	0.098054	I	1.3e-05		rc_AA894016 EST197819 Rattus norvegicus cDNA, 3 end /clone=RPLAO60 /clone_end=3 /gb=AA894016 /gi=3020895 /ug=Rn.8555 /len=397
rc_AA799672_s_at	4071	P	0.000219	6357	P	0.000219	I	1.3e-05		rc_AA799672 EST189169 Rattus norvegicus cDNA, 3 end /clone=RHEAD83 /clone_end=3 /gb=AA799672 /gi=2862627 /ug=Rn.2660 /len=616
rc_AA800693_g_at	308.7	M	0.043968	343	P	0.009985	I	1.3e-05		rc_AA800693 EST190190 Rattus norvegicus cDNA, 3 end /clone=RLUAK36 /clone_end=3 /gb=AA800693 /gi=2863648 /ug=Rn.6620 /len=533
rc_AA900750_s_at	12.8	A	0.732537	109.6	M	0.043968	I	1.4e-05		rc_AA900750 UI-R-E0-di-c-09-0-UI.s1 Rattus norvegicus cDNA, 3 end /clone=UI-R-E0-di-c-09-0-UI /clone_end=3 /gb=AA900750 /gi=3036104 /ug=Rn.6977 /len=337
rc_AA997865_at	2.8	A	0.892699	48.8	P	0.019304	I	1.4e-05		rc_AA997865 UI-R-C0-hu-d-11-0-UI.s1 Rattus norvegicus cDNA, 3 end /clone=UI-R-C0-hu-d-11-0-UI /clone_end=3 /gb=AA997865 /ug=Rn.10627 /len=420
rc_AI180013_at	2611.9	P	0.001141	5000.1	P	0.001141	I	1.4e-05		rc_AI180013 EST223744 Rattus norvegicus cDNA, 3 end /clone=RSPCO85 /clone_end=3 /gb=AI180013 /ug=Rn.2306 /len=632
U36482_at	103.5	A	0.284747	253.2	P	0.00418	I	1.4e-05		U36482 Rattus norvegicus endoplasmic reticulum protein ERp29 precursor, mRNA, complete cds /cds=(43,825) /gb=U36482 /gi=2317799 /ug=Rn.11262 /len=1115
rc_AA875001_at	786.8	M	0.048995	1316.1	P	0.021866	I	1.4e-05		rc_AA875001 UI-R-E0-cb-a-08-0-UI.s1 Rattus norvegicus cDNA, 3 end /clone=UI-R-E0-cb-a-08-0-UI /clone_end=3 /gb=AA875001 /gi=2979949 /ug=Rn.1390 /len=560
rc_AA894054_f_at	92.2	A	0.150527	181.3	P	0.002617	I	1.4e-05		rc_AA894054 EST197857 Rattus norvegicus cDNA, 3 end /clone=RSPAQ06 /clone_end=3 /gb=AA894054 /gi=3020933 /ug=Rn.14847 /len=231
A03913cds_s_at	273.2	P	0.006532	1346.2	P	0.000673	I	1.5e-05		A03913cds R.norvegicus mRNA for glia-derived neurite-promoting factor (GdNPF)
D85435_g_at	927.1	A	0.098054	2271.4	P	0.019304	I	1.5e-05		D85435 Rattus norvegicus mRNA for protein kinase C delta-bindig protein, complete cds
Z34004exon_g_at	841	A	0.284747	1775.3	P	0.017001	I	1.5e-05		Z34004exon RNGRHR3 R.norvegicus (Sprague Dawley) mRNA for growth hormone-releasing hormone alternate exon 1
U42719_at	639.5	A	0.234557	1744.6	P	0.002228	I	1.5e-05		U42719 Rattus norvegicus C4 complement protein mRNA, partial cds /cds=(0,317) /gb=U42719 /gi=1213489 /ug=Rn.24913 /len=347
rc_AI639246_at	102	A	0.060419	177.8	P	0.008689	I	1.5e-05		Rat mixed-tissue library Rattus norvegicus cDNA clone rx03959 3 , mRNA sequence [Rattus norvegicus]
rc_AI010357_at	89.1	P	0.019304	179.6	P	0.001892	I	1.5e-05		rc_AI010357 EST204808 Rattus norvegicus cDNA, 3 end /clone=RLUBX66 /clone_end=3 /gb=AI010357 /ug=Rn.4232 /len=754
rc_AI102839_g_at	1703.1	P	0.003585	3516	P	0.000468	I	1.5e-05		rc_AI102839 EST212128 Rattus norvegicus cDNA, 3 end /clone=REMBT54 /clone_end=3 /gb=AI102839 /gi=3707503 /ug=Rn.3908 /len=464
M15562_at	506.8	P	0.024711	774.4	P	0.009985	I	1.5e-05		M15562 Rat MHC class II RT1.u-D-alpha chain mRNA, 3 end /cds=(0,437) /gb=M15562 /gi=205435 /ug=Rn.4200 /len=805
L03201_at	739.5	P	0.000673	2071.6	P	0.000266	I	1.5e-05		L03201 Rattus norvegicus cathepsin S mRNA, complete cds /cds=(27,1019) /gb=L03201 /gi=203649 /ug=Rn.11347 /len=1330
rc_AA685175_at	170.5	A	0.089405	491.8	P	0.00418	I	1.5e-05		rc_AA685175 EST106470 Rattus norvegicus cDNA, 3 end /clone=RPCBD05 /clone_end=3 /gb=AA685175 /gi=2671773 /ug=Rn.14684 /len=317
rc_AA892146_f_at	1358.1	P	0.000959	2063.3	P	0.000562	I	1.5e-05		rc_AA892146 EST195949 Rattus norvegicus cDNA, 3 end /clone=RKIAM90 /clone_end=3 /gb=AA892146 /gi=3019025 /ug=Rn.24928 /len=439
rc_AA892520_at	251.5	A	0.127645	433	P	0.009985	I	1.5e-05		rc_AA892520 EST196323 Rattus norvegicus cDNA, 3 end /clone=RKIAS43 /clone_end=3 /gb=AA892520 /gi=3019399 /ug=Rn.9118 /len=547
rc_AA892549_at	84.9	P	0.024711	169.5	P	0.006532	I	1.5e-05		rc_AA892549 EST196352 Rattus norvegicus cDNA, 3 end /clone=RKIAS74 /clone_end=3 /gb=AA892549 /gi=3019428 /ug=Rn.3576 /len=644
rc_AA799473_at	557.8	A	0.11716	588.7	M	0.048995	I	1.5e-05		rc_AA799473 EST188970 Rattus norvegicus cDNA, 3 end /clone=RHEAB44 /clone_end=3 /gb=AA799473 /gi=2862428 /ug=Rn.2928 /len=577
S55427_s_at	691.9	P	0.000322	1331.9	P	0.003067	I	1.7e-05		S55427 myelin protein SR13=growth-arrest-specific Gas-3 homolog [rats, sciatic nerve, mRNA, 1736 nt]
rc_AA849648_at	434.2	P	0.003585	1017.8	P	0.000219	I	1.7e-05		rc_AA849648 EST192415 Rattus norvegicus cDNA, 3 end /clone=RMUAH28 /clone_end=3 /gb=AA849648 /gi=2937188 /ug=Rn.2554 /len=413
rc_AA893173_at	474.3	P	0.000805	781.3	P	0.000562	I	1.7e-05		rc_AA893173 EST196976 Rattus norvegicus cDNA, 3 end /clone=RKIBD12 /clone_end=3 /gb=AA893173 /gi=3020052 /ug=Rn.2547 /len=606
AB011531_at	37.3	A	0.765443	337.7	A	0.11716	I	1.8e-05		AB011531 Rattus norvegicus mRNA for MEGF5, complete cds
S81497_i_at	677.5	P	0.000388	887.5	P	0.000322	I	1.8e-05		S81497 lysosomal acid lipase=intracellular hydrolase [rats, Wolman, liver, mRNA, 3144 nt]
M93273_at	10.6	A	0.837065	126	A	0.066865	I	1.8e-05		M93273 Rat somatostatin-receptor mRNA, complete cds /cds=(367,1476) /gb=M93273 /gi=207026 /ug=Rn.9929 /len=2092
rc_AI172247_at	500.2	P	0.000959	652.7	P	0.000388	I	1.8e-05		rc_AI172247 EST218247 Rattus norvegicus cDNA, 3 end /clone=RMUBW79 /clone_end=3 /gb=AI172247 /gi=3712287 /ug=Rn.7324 /len=471
J04035_at	769.6	P	0.039365	1166.9	P	0.002228	I	1.8e-05		J04035 Rat tropoelastin mRNA, 3 end /cds=(0,254) /gb=J04035 /gi=207442 /ug=Rn.11300 /len=1211
L24907_at	98.5	A	0.204022	177.9	P	0.031336	I	1.8e-05		L24907 Rattus norvegicus calcium/calmodulin-dependent protein kinase I mRNA, complete cds /cds=(91,1089) /gb=L24907 /gi=406112 /ug=Rn.11018 /len=1402
rc_H31610_at	883.3	P	0.001602	1650.5	P	0.000959	I	1.8e-05		rc_H31610 EST105814 Rattus norvegicus cDNA, 3 end /clone=RPCAT22 /clone_end=3 /gb=H31610 /gi=977027 /ug=Rn.22218 /len=471
rc_AI177256_at	923	P	0.000562	1546.7	P	0.000468	I	1.9e-05		rc_AI177256 EST220870 Rattus norvegicus cDNA, 3 end /clone=ROVCE44 /clone_end=3 /gb=AI177256 /ug=Rn.17882 /len=455
AF097593_g_at	11.5	A	0.901946	329.5	P	0.008689	I	1.9e-05		AF097593 Rattus norvegicus testicular N-cadherin mRNA, complete cds
rc_H33636_at	52.2	A	0.397994	203.8	A	0.07383	I	1.9e-05		rc_H33636 EST109819 Rattus norvegicus cDNA, 3 end /clone=RPNAV07 /clone_end=3 /gb=H33636 /gi=979053 /ug=Rn.14653 /len=411
rc_AA891068_f_at	1991.3	P	0.000468	2920.7	P	0.000266	I	1.9e-05		rc_AA891068 EST194871 Rattus norvegicus cDNA, 3 end /clone=RHEAO60 /clone_end=3 /gb=AA891068 /gi=3017947 /ug=Rn.1121 /len=412
rc_AA892299_at	302.3	P	0.004863	807.8	P	0.00418	I	1.9e-05		rc_AA892299 EST196102 Rattus norvegicus cDNA, 3 end /clone=RKIAO75 /clone_end=3 /gb=AA892299 /gi=3019178 /ug=Rn.1708 /len=665
rc_AA893811_at	507.7	P	0.003585	684.1	P	0.003067	I	1.9e-05		rc_AA893811 EST197614 Rattus norvegicus cDNA, 3 end /clone=RPLAK87 /clone_end=3 /gb=AA893811 /gi=3020690 /ug=Rn.14832 /len=464
rc_H33619_at	82.4	P	0.024711	114.4	P	0.003067	I	1.9e-05		rc_H33619 EST109790 Rattus norvegicus cDNA, 3 end /clone=ATCC-2004075 /clone_end=3 /gb=H33619 /gi=979036 /ug=Rn.14864 /len=299
X06801cds_i_at	227.2	A	0.19458	718.7	P	0.00415	I	2e-05		X06801cds RNACTAV Rat mRNA for vaskular alpha-actin
E02315cds_f_at	2155.5	P	0.000219	2769.5	P	0.000219	I	2.1e-05		E02315cds DNA encoding calmodulin
Y09507_at	36.4	A	0.541184	205.7	P	0.009985	I	2.1e-05		Y09507 R.norvegicus mRNA for hypoxia-inducible factor 1 /cds=(123,2600) /gb=Y09507 /gi=2924301 /ug=Rn.10852 /len=2711
rc_AI170403_at	912.9	P	0.000219	1133.2	P	0.000219	I	2.1e-05		rc_AI170403 EST216329 Rattus norvegicus cDNA, 3 end /clone=RLUCH85 /clone_end=3 /gb=AI170403 /gi=3710443 /ug=Rn.1617 /len=670
X13044_at	753.6	P	0.000562	1499.6	P	0.000219	I	2.1e-05		X13044 Rat mRNA for MHC-associated invariant chain gamma /cds=(52,702) /gb=X13044 /gi=56497 /ug=Rn.10475 /len=1150
rc_AA859520_at	203.8	P	0.003585	240.6	P	0.001141	I	2.1e-05		rc_AA859520 UI-R-E0-br-b-02-0-UI.s1 Rattus norvegicus cDNA, 3 end /clone=UI-R-E0-br-b-02-0-UI /clone_end=3 /gb=AA859520 /gi=2949040 /ug=Rn.23034 /len=453
rc_AA874803_g_at	721.2	P	0.003585	1054.3	P	0.000673	I	2.1e-05		rc_AA874803 UI-R-E0-bw-g-08-0-UI.s1 Rattus norvegicus cDNA, 3 end /clone=UI-R-E0-bw-g-08-0-UI /clone_end=3 /gb=AA874803 /gi=2979751 /ug=Rn.3130 /len=524
rc_AA875127_at	136.2	A	0.150527	216.6	P	0.02786	I	2.1e-05		rc_AA875127 UI-R-E0-bu-d-05-0-UI.s2 Rattus norvegicus cDNA, 3 end /clone=UI-R-E0-bu-d-05-0-UI /clone_end=3 /gb=AA875127 /gi=2980075 /ug=Rn.18698 /len=579
rc_AA891670_g_at	881.3	P	0.000805	1560.7	P	0.000468	I	2.1e-05		rc_AA891670 EST195473 Rattus norvegicus cDNA, 3 end /clone=RKIAF34 /clone_end=3 /gb=AA891670 /gi=3018549 /ug=Rn.1034 /len=388
AA686870_i_at	119.3	A	0.219482	206.1	P	0.008057	I	2.3e-05		AA686870 EST111576 Rat PC-12 cells, NGF-treated (9 days) Rattus sp. cDNA clone RPNCF62 5 end similar to NADH-ubiquinone oxidoreductase, MLRQ subunit, mRNA sequence [Rattus sp.]
D10926_s_at	60.9	A	0.302547	120.9	P	0.039365	I	2.3e-05		D10926 RATTFPI Rat mRNA for tissue factor pathway inhibitor, complete cds
M33025_s_at	252	P	0.014937	534.6	P	0.000805	I	2.3e-05		M33025 Rattus norvegicus parathymosin mRNA, 3 end /cds=(0,244) /gb=M33025 /gi=206032 /ug=Rn.9730 /len=378
L24776_at	232.5	P	0.003585	377.4	P	0.000805	I	2.3e-05		L24776 Rattus norvegicus tropomyosin non-muscle isoform NM3 (TPM-gamma) mRNA, complete cds /cds=(18,764) /gb=L24776 /gi=438879 /ug=Rn.24727 /len=1101
rc_AA956941_at	96.8	A	0.162935	169.7	P	0.013092	I	2.3e-05		rc_AA956941 UI-R-E1-fl-c-10-0-UI.s1 Rattus norvegicus cDNA, 3 end /clone=UI-R-E1-fl-c-10-0-UI /clone_end=3 /gb=AA956941 /ug=Rn.10450 /len=492
rc_AI232268_at	155.1	P	0.031336	347.7	P	0.002617	I	2.3e-05		rc_AI232268 EST228956 Rattus norvegicus cDNA, 3 end /clone=RKIBZ49 /clone_end=3 /gb=AI232268 /ug=Rn.10293 /len=667
rc_AI233362_at	3417.2	P	0.000468	4929.4	P	0.000266	I	2.3e-05		rc_AI233362 EST230050 Rattus norvegicus cDNA, 3 end /clone=RKIDE09 /clone_end=3 /gb=AI233362 /ug=Rn.4269 /len=505
rc_AA894233_g_at	38.6	A	0.339558	111.5	M	0.048995	I	2.3e-05		rc_AA894233 EST198036 Rattus norvegicus cDNA, 3 end /clone=RSPAT44 /clone_end=3 /gb=AA894233 /gi=3021112 /ug=Rn.1357 /len=511
rc_AA800882_g_at	35.6	A	0.52062	177.1	M	0.043968	I	2.3e-05		rc_AA800882 EST190379 Rattus norvegicus cDNA, 3 end /clone=RLUAM60 /clone_end=3 /gb=AA800882 /gi=2863837 /ug=Rn.24136 /len=379
M64733mRNA_s_at	2586.3	P	0.001892	5015.3	P	0.000388	I	2.5e-05		M64733mRNA RATTRPM2B Rat TRPM-2 gene, complete cds
U12187_at	1162.6	P	0.001141	1810.9	P	0.000468	I	2.5e-05		U12187 Rattus norvegicus ras-related protein (rad) mRNA, complete cds /cds=(258,1064) /gb=U12187 /gi=595472 /ug=Rn.11189 /len=1421
M64755_at	193.1	P	0.009985	320.8	P	0.009985	I	2.5e-05		M64755 Rattus norvegicus cysteine sulfinic acid decarboxylase mRNA, complete cds /cds=(67,1503) /gb=M64755 /gi=847652 /ug=Rn.11321 /len=2060
rc_AI638974_at	92.4	A	0.204022	312.1	P	0.017001	I	2.7e-05		Rat mixed-tissue library Rattus norvegicus cDNA clone rx02348 3 , mRNA sequence [Rattus norvegicus]
rc_AI639092_at	27.2	A	0.621816	120.1	A	0.127645	I	2.7e-05		Rat mixed-tissue library Rattus norvegicus cDNA clone rx00524 3 , mRNA sequence [Rattus norvegicus]
rc_AI104513_at	262	P	0.007543	406.1	P	0.001141	I	2.7e-05		rc_AI104513 EST213802 Rattus norvegicus cDNA, 3 end /clone=RHECE50 /clone_end=3 /gb=AI104513 /gi=3708857 /ug=Rn.11077 /len=585
rc_AI176461_s_at	128.8	A	0.150527	506	P	0.017001	I	2.7e-05		rc_AI176461 EST220046 Rattus norvegicus cDNA, 3 end /clone=ROVBS09 /clone_end=3 /gb=AI176461 /ug=Rn.10507 /len=534
L36532_s_at	400.3	P	0.001141	599.5	P	0.001141	I	2.7e-05		L36532 Rat complement regulatory protein (Crry) mRNA, complete cds /cds=(23,1702) /gb=L36532 /gi=550510 /ug=Rn.5825 /len=1811
rc_AA891940_at	522.8	P	0.021866	884.4	P	0.003067	I	2.7e-05		rc_AA891940 EST195743 Rattus norvegicus cDNA, 3 end /clone=RKIAI82 /clone_end=3 /gb=AA891940 /gi=3018819 /ug=Rn.3508 /len=523
rc_AA892859_at	267.7	M	0.048995	730.1	P	0.00418	I	2.7e-05		rc_AA892859 EST196662 Rattus norvegicus cDNA, 3 end /clone=RKIAY19 /clone_end=3 /gb=AA892859 /gi=3019738 /ug=Rn.8137 /len=568
rc_AA894009_at	36.9	A	0.302547	130.7	M	0.048995	I	2.7e-05		rc_AA894009 EST197812 Rattus norvegicus cDNA, 3 end /clone=RPLAO53 /clone_end=3 /gb=AA894009 /gi=3020888 /ug=Rn.7864 /len=445
U09793_at	193.8	P	0.014937	176	P	0.002617	I	2.9e-05		U09793 Rattus norvegicus p21 (c-Ki-ras) mRNA, complete cds /cds=(0,566) /gb=U09793 /gi=495533 /ug=Rn.10007 /len=661
AF045564_g_at	270.1	P	0.017001	462.5	P	0.000562	I	2.9e-05		AF045564 Rattus norvegicus development-related protein mRNA, complete cds
X71127_at	1028.8	P	0.002617	1585.6	P	0.000468	I	2.9e-05		X71127 R.norvegicus mRNA for complement protein C1q beta chain /cds=(187,948) /gb=X71127 /gi=510191 /ug=Rn.6702 /len=1095
AA944073_at	1038.4	P	0.003067	2100.5	P	0.002617	I	2.9e-05		AA944073 EST199572 Rattus norvegicus cDNA, 5 end /clone=REMAA79 /clone_end=5 /gb=AA944073 /gi=3103989 /ug=Rn.2833 /len=480
rc_AA799601_at	253.7	P	0.019304	437.2	P	0.003585	I	2.9e-05		rc_AA799601 EST189098 Rattus norvegicus cDNA, 3 end /clone=RHEAD03 /clone_end=3 /gb=AA799601 /gi=2862556 /ug=Rn.24537 /len=687
D28753_i_at	12	A	0.696289	44.1	A	0.432373	I	3e-05		D28753 RATCDK2A Rat mRNA for cyclin dependent kinase 2-alpha
AF001417_s_at	491.4	A	0.138765	892.9	P	0.003067	I	3.1e-05		AF001417 Rattus norvegicus zinc finger protein mRNA, complete cds
X52733cds_s_at	12589.2	P	0.000219	17246.2	P	0.000219	I	3.1e-05		X52733cds RRRPL27A Rat mRNA for ribosomal protein L27a
X03369_s_at	106.5	A	0.175989	530.2	P	0.007543	I	3.1e-05		X03369 Rat mRNA for beta-tubulin T beta15 /cds=(8,1345) /gb=X03369 /gi=57428 /ug=Rn.11235 /len=1592
rc_AA944007_at	470.5	P	0.021866	870.7	P	0.001141	I	3.1e-05		rc_AA944007 EST199506 Rattus norvegicus cDNA, 3 end /clone=REMAA30 /clone_end=3 /gb=AA944007 /gi=3103923 /ug=Rn.1492 /len=544
U15734_at	196.7	P	0.003585	280.1	P	0.000322	I	3.1e-05		U15734 Rattus norvegicus taipoxin-associated calcium binding protein-49 precursor mRNA, complete cds /cds=(229,1185) /gb=U15734 /gi=606967 /ug=Rn.6133 /len=2019
rc_H31839_at	406.2	P	0.005643	437.8	P	0.003067	I	3.1e-05		rc_H31839 EST106322 Rattus norvegicus cDNA, 3 end /clone=RPCAZ43 /clone_end=3 /gb=H31839 /gi=977256 /ug=Rn.14598 /len=408
rc_AA892835_at	200.8	P	0.02786	426.5	P	0.021866	I	3.1e-05		rc_AA892835 EST196638 Rattus norvegicus cDNA, 3 end /clone=RKIAX82 /clone_end=3 /gb=AA892835 /gi=3019714 /ug=Rn.3613 /len=570
rc_AA893939_g_at	1552	P	0.000219	1851.5	P	0.000219	I	3.1e-05		rc_AA893939 EST197742 Rattus norvegicus cDNA, 3 end /clone=RPLAN70 /clone_end=3 /gb=AA893939 /gi=3020818 /ug=Rn.8472 /len=416
rc_AA800191_at	2266.2	P	0.000388	2623.9	P	0.000388	I	3.1e-05		rc_AA800191 EST189688 Rattus norvegicus cDNA, 3 end /clone=RHEAM28 /clone_end=3 /gb=AA800191 /gi=2863146 /ug=Rn.3244 /len=591
rc_AI638955_at	192.2	M	0.043968	308.9	P	0.000958	I	3.4e-05		Rat mixed-tissue library Rattus norvegicus cDNA clone rx03289 3 , mRNA sequence [Rattus norvegicus]
L02530_at	106.8	A	0.11716	284	P	0.006532	I	3.4e-05		L02530 Rattus norvegicus Drosophila polarity gene (frizzled) homologue mRNA, complete cds /cds=(78,1790) /gb=L02530 /gi=310114 /ug=Rn.9095 /len=1912
rc_AA892260_g_at	261.7	P	0.000562	324.4	P	0.000468	I	3.4e-05		rc_AA892260 EST196063 Rattus norvegicus cDNA, 3 end /clone=RKIAO30 /clone_end=3 /gb=AA892260 /gi=3019139 /ug=Rn.9526 /len=554
rc_AA799899_i_at	16409	P	0.000219	18805.4	P	0.000219	I	3.4e-05		rc_AA799899 EST189396 Rattus norvegicus cDNA, 3 end /clone=RHEAG67 /clone_end=3 /gb=AA799899 /gi=2862854 /ug=Rn.5974 /len=505
rc_AA800126_at	672.7	P	0.000322	760.6	P	0.000219	I	3.4e-05		rc_AA800126 EST189623 Rattus norvegicus cDNA, 3 end /clone=RHEAL05 /clone_end=3 /gb=AA800126 /gi=2863081 /ug=Rn.8555 /len=378
rc_AA800572_at	637.7	P	0.02786	1002.5	P	0.007543	I	3.4e-05		rc_AA800572 EST190069 Rattus norvegicus cDNA, 3 end /clone=RLUAB42 /clone_end=3 /gb=AA800572 /gi=2863527 /ug=Rn.22787 /len=473
AJ002259_g_at	5.2	A	0.795978	66.2	P	0.035163	I	3.7e-05		AJ002259 Rattus Norvegicus mRNA for Prx3A protein /cds=(0,701) /gb=AJ002259 /gi=2632116 /ug=Rn.11258 /len=702
rc_AA900503_at	348.3	P	0.000388	910.7	P	0.000322	I	3.7e-05		rc_AA900503 UI-R-E0-dl-b-05-0-UI.s1 Rattus norvegicus cDNA, 3 end /clone=UI-R-E0-dl-b-05-0-UI /clone_end=3 /gb=AA900503 /gi=3035857 /ug=Rn.11254 /len=495
M80633_at	33.5	A	0.397994	100.1	A	0.066865	I	3.7e-05		M80633 Rat adenylyl cyclase type (IV) mRNA, complete cds /cds=(109,3303) /gb=M80633 /gi=202675 /ug=Rn.1904 /len=3357
rc_AA860039_i_at	108.9	A	0.581931	112	A	0.267463	I	3.7e-05		rc_AA860039 UI-R-E0-bz-f-06-0-UI.s2 Rattus norvegicus cDNA, 3 end /clone=UI-R-E0-bz-f-06-0-UI /clone_end=3 /gb=AA860039 /gi=2949559 /ug=Rn.889 /len=341
AFFX_Rat_GAPDH_3_st	145.8	P	0.000509	282.7	P	0.000297	I	3.9e-05		X02231 Rat mRNA for glyceraldehyde-3-phosphate-dehydrogenase (GAPDH) (GAPDH, EC 1.2.1.12) (_5, _M, _3 represent transcript regions 5 prime, Middle, and 3 prime respectively)
D42137exon_s_at	1266.5	P	0.001354	3040.6	P	0.000673	I	4e-05		D42137exon RATAV11 Rat annexin V gene, exon13
rc_AI639057_at	0.8	A	0.88284	30.2	A	0.138765	I	4e-05		Rat mixed-tissue library Rattus norvegicus cDNA clone rx04486 3 , mRNA sequence [Rattus norvegicus]
rc_AI071866_s_at	145.4	P	0.008689	242.9	P	0.011447	I	4e-05		rc_AI071866 UI-R-C2-nh-g-09-0-UI.s1 Rattus norvegicus cDNA, 3 end /clone=UI-R-C2-nh-g-09-0-UI /clone_end=3 /gb=AI071866 /ug=Rn.11164 /len=345
rc_AI137470_at	4.7	A	0.960635	33.2	A	0.5	I	4e-05		rc_AI137470 UI-R-C2p-ol-d-11-0-UI.s1 Rattus norvegicus cDNA, 3 end /clone=UI-R-C2p-ol-d-11-0-UI /clone_end=3 /gb=AI137470 /ug=Rn.10207 /len=437
X58865mRNA_at	189.7	A	0.35869	386.7	A	0.150527	I	4e-05		X58865mRNA Rat PFK-L mRNA for liver phosphofructokinase /cds=UNKNOWN /gb=X58865 /gi=56886 /ug=Rn.10981 /len=2740
X86086_g_at	1931.2	P	0.001602	2703.2	P	0.000673	I	4e-05		X86086 R.norvegicus RNA for annexin VI /cds=(74,2095) /gb=X86086 /gi=763180 /ug=Rn.10407 /len=2739
X55298_at	975.3	P	0.001141	1714.1	P	0.000266	I	4e-05		X55298 Rat ribophorin II mRNA /cds=UNKNOWN /gb=X55298 /gi=57672 /ug=Rn.6863 /len=2234
rc_AA894292_at	350.2	P	0.001354	584.9	P	0.002617	I	4e-05		rc_AA894292 EST198095 Rattus norvegicus cDNA, 3 end /clone=RSPAW06 /clone_end=3 /gb=AA894292 /gi=3021171 /ug=Rn.19450 /len=599
rc_AA800319_at	164.8	A	0.204022	246.4	A	0.107301	I	4e-05		rc_AA800319 EST189816 Rattus norvegicus cDNA, 3 end /clone=RHEAN86 /clone_end=3 /gb=AA800319 /gi=2863274 /ug=Rn.8699 /len=601
X14254cds_at	59.3	A	0.765443	291.5	A	0.107301	I	4.3e-05		X14254cds RNMHC2I Rat mRNA for MHC class II-associated invariant chain
rc_AI639102_g_at	58	P	0.024711	128.5	P	0.003067	I	4.3e-05		Rat mixed-tissue library Rattus norvegicus cDNA clone rx01844 3 , mRNA sequence [Rattus norvegicus]
X62322_at	893.7	P	0.000388	3713.1	P	0.000219	I	4.3e-05		X62322 R.norvegicus mRNA for epithelin 1 and 2 /cds=(30,1799) /gb=X62322 /gi=56108 /ug=Rn.5820 /len=2137
X66370_at	6311.8	P	0.000219	8242.2	P	0.000219	I	4.3e-05		X66370 R.norvegicus mRNA for ribosomal protein S9 /cds=(26,610) /gb=X66370 /gi=57142 /ug=Rn.3381 /len=688
rc_AA891677_at	127.6	A	0.107301	172.2	P	0.024711	I	4.3e-05		rc_AA891677 EST195480 Rattus norvegicus cDNA, 3 end /clone=RKIAF42 /clone_end=3 /gb=AA891677 /gi=3018556 /ug=Rn.22242 /len=482
M19647_i_at	71.6	A	0.366211	4630.7	P	0.000488	I	4.4e-05		M19647 Rat renal kallikrein gene, complete cds, clone RSKG-7 /cds=(42,827) /gb=M19647 /gi=204999 /ug=Rn.21391 /len=873
J03572_i_at	9623.7	P	0.000488	29961.8	P	0.000488	I	4.4e-05		J03572 Rat alkaline phosphatase mRNA, complete cds /cds=(152,1726) /gb=J03572 /gi=206122 /ug=Rn.6877 /len=2415
U03491_g_at	413.4	P	0.039365	952.2	P	0.000673	I	4.7e-05		U03491 Rattus norvegicus Wistar transforming growth factor beta-3 mRNA, complete cds /cds=(398,1636) /gb=U03491 /gi=424131 /ug=Rn.7018 /len=2614
D87991_at	424	P	0.014937	652.8	P	0.006532	I	4.7e-05		D87991 House rat; black rat; ship rat mRNA for UDP-galactose transporter related isozyme 1, complete cds
S85184_at	176.8	P	0.039365	225.4	P	0.003067	I	4.7e-05		S85184 Cyclic Protein-2=cathepsin L proenzyme [rats, Sertoli cells, mRNA, 1790 nt]
U81186_g_at	192.9	P	0.00418	622.4	P	0.000673	I	4.7e-05		U81186 RRU81186 Rattus norvegicus smooth muscle-specific 17beta-hydroxysteroid dehydrogenase type 3 mRNA, complete cds
rc_AA943331_s_at	83.1	A	0.107301	229.8	P	0.013092	I	4.7e-05		rc_AA943331 EST198830 Rattus norvegicus cDNA, 3 end /clone=RBRAI30 /clone_end=3 /gb=AA943331 /gi=3103247 /ug=Rn.11271 /len=353
rc_AI236721_r_at	54	P	0.035163	216.7	P	0.000805	I	4.7e-05		rc_AI236721 EST233283 Rattus norvegicus cDNA, 3 end /clone=ROVDJ72 /clone_end=3 /gb=AI236721 /ug=Rn.2503 /len=345
D78308_g_at	678.9	P	0.000562	1001.9	P	0.000388	I	4.7e-05		D78308 Rat mRNA for calreticulin, complete cds /cds=(15,1265) /gb=D78308 /gi=1089798 /ug=Rn.974 /len=1816
rc_AA866460_at	1884.5	P	0.000219	3223.5	P	0.000219	I	4.7e-05		rc_AA866460 UI-R-E0-br-f-03-0-UI.s1 Rattus norvegicus cDNA, 3 end /clone=UI-R-E0-br-f-03-0-UI /clone_end=3 /gb=AA866460 /gi=2961921 /ug=Rn.1022 /len=534
rc_AA892287_at	53.2	A	0.781017	76.3	A	0.52062	I	4.7e-05		rc_AA892287 EST196090 Rattus norvegicus cDNA, 3 end /clone=RKIAO62 /clone_end=3 /gb=AA892287 /gi=3019166 /ug=Rn.3658 /len=593
rc_AA892630_at	65.9	A	0.35869	86.9	A	0.098054	I	4.7e-05		rc_AA892630 EST196433 Rattus norvegicus cDNA, 3 end /clone=RKIAV09 /clone_end=3 /gb=AA892630 /gi=3019509 /ug=Rn.22730 /len=462
rc_AA893670_at	75.6	A	0.066865	123.6	P	0.004863	I	4.7e-05		rc_AA893670 EST197473 Rattus norvegicus cDNA, 3 end /clone=RPLAI26 /clone_end=3 /gb=AA893670 /gi=3020549 /ug=Rn.22753 /len=461
rc_AA800797_at	170	A	0.127645	423.6	P	0.024711	I	4.7e-05		rc_AA800797 EST190294 Rattus norvegicus cDNA, 3 end /clone=RLUAL56 /clone_end=3 /gb=AA800797 /gi=2863752 /ug=Rn.4119 /len=359
U83119_f_at	654.8	P	0.003067	983.8	P	0.003585	I	5e-05		U83119 RNU83119 Rattus norvegicus L1 retrotransposon ORF2 mRNA, consensus sequence, partial cds
M94043_at	24.6	A	0.47938	236.2	P	0.002228	I	5e-05		M94043 Rat rab-related GTP-binding protein mRNA, complete cds /cds=(49,684) /gb=M94043 /gi=206542 /ug=Rn.9824 /len=1405
D31734_at	81.4	A	0.697453	324.5	A	0.397994	I	5e-05		D31734 Rat mRNA for Distal-less 3 (Dlx-3) homeobox protein /cds=(175,1044) /gb=D31734 /gi=1389580 /ug=Rn.11248 /len=1388
M64780_g_at	290.6	P	0.002617	860.9	P	0.000468	I	5e-05		M64780 Rat agrin mRNA, complete cds /cds=(201,6023) /gb=M64780 /gi=202798 /ug=Rn.2163 /len=7286
AF063102_at	321.4	A	0.204022	504.7	P	0.021866	I	5.4e-05		AF063102 Rattus norvegicus calcium-independent alpha-latrotoxin receptor homolog 2 (CIRL-2) mRNA, complete cds
M13100cds#3_f_at	1394	P	0.000673	1303.6	P	0.000219	I	5.4e-05		M13100cds#3 RATLIN3A Rat long interspersed repetitive DNA sequence LINE3 (L1Rn)
rc_AA875225_g_at	2238.6	P	0.000219	4799.2	P	0.000219	I	5.4e-05		rc_AA875225 UI-R-E0-cq-a-06-0-UI.s1 Rattus norvegicus cDNA, 3 end /clone=UI-R-E0-cq-a-06-0-UI /clone_end=3 /gb=AA875225 /gi=2980173 /ug=Rn.3036 /len=421
rc_AA892027_at	1.9	A	0.795978	43.3	A	0.250724	I	5.4e-05		rc_AA892027 EST195830 Rattus norvegicus cDNA, 3 end /clone=RKIAK84 /clone_end=3 /gb=AA892027 /gi=3018906 /ug=Rn.828 /len=487
rc_AA893267_at	203	P	0.007543	320.6	P	0.003585	I	5.4e-05		rc_AA893267 EST197070 Rattus norvegicus cDNA, 3 end /clone=RKIBE29 /clone_end=3 /gb=AA893267 /gi=3020146 /ug=Rn.6937 /len=472
rc_AA963839_s_at	401.6	A	0.107301	818	P	0.035163	I	5.9e-05		rc_AA963839 UI-R-C0-gs-f-12-0-UI.s1 Rattus norvegicus cDNA, 3 end /clone=UI-R-C0-gs-f-12-0-UI /clone_end=3 /gb=AA963839 /ug=Rn.11644 /len=391
AJ004912_s_at	2539.1	P	0.000219	3743.3	P	0.000219	I	5.9e-05		AJ004912 RNJ004912 Rattus norvegicus mRNA for integral membrane protein Tmp21-I (p23)
D30740_at	687.5	P	0.001141	1299.4	P	0.000388	I	5.9e-05		D30740 RAT1433PB Rat 14-3-3 protein mRNA for mitochondrial import stimulation factor (MSF) S1 subunit, complete cds
D63886_s_at	61.2	A	0.081337	242.3	P	0.000219	I	5.9e-05		D63886 Rattus sp. mRNA for MT3-MMP-del, complete cds
L11319_at	67.6	A	0.418069	165.6	A	0.138765	I	5.9e-05		L11319 Rat signal peptidase mRNA, complete cds /cds=(74,613) /gb=L11319 /gi=206977 /ug=Rn.24875 /len=643
rc_AA892820_at	210.1	P	0.007543	380.1	P	0.001354	I	5.9e-05		rc_AA892820 EST196623 Rattus norvegicus cDNA, 3 end /clone=RKIAX65 /clone_end=3 /gb=AA892820 /gi=3019699 /ug=Rn.1761 /len=590
rc_AA800190_g_at	338.7	M	0.043968	672	P	0.017001	I	5.9e-05		rc_AA800190 EST189687 Rattus norvegicus cDNA, 3 end /clone=RHEAM27 /clone_end=3 /gb=AA800190 /gi=2863145 /ug=Rn.1518 /len=645
X72757_g_at	1958.1	P	0.000219	2844.6	P	0.000219	I	6.3e-05		X72757 R.norvegicus cox VIa gene (liver) /cds=(58,354) /gb=X72757 /gi=495266 /ug=Rn.880 /len=607
AF097723_s_at	516	P	0.035163	1094	P	0.002617	I	6.3e-05		AF097723 Rattus norvegicus hematopoietic lineage switch 2 related protein (Hls2-rp) mRNA, complete cds
rc_AI639454_at	15.2	A	0.872355	30.7	A	0.561639	I	6.3e-05		Rat mixed-tissue library Rattus norvegicus cDNA clone rx00652 3 , mRNA sequence [Rattus norvegicus]
rc_AA894298_s_at	11.2	A	0.64131	54.9	A	0.189687	I	6.3e-05		rc_AA894298 EST198101 Rattus norvegicus cDNA, 3 end /clone=RSPAW19 /clone_end=3 /gb=AA894298 /gi=3021177 /ug=Rn.11165 /len=531
rc_AA817892_at	644	P	0.000388	1124.7	P	0.000266	I	6.3e-05		rc_AA817892 UI-R-A0-af-c-09-0-UI.s2 Rattus norvegicus cDNA, 3 end /clone=UI-R-A0-af-c-09-0-UI /clone_end=3 /gb=AA817892 /gi=2887772 /ug=Rn.1155 /len=559
rc_AI176710_at	36.8	A	0.098054	101.4	P	0.003585	I	6.3e-05		rc_AI176710 EST220303 Rattus norvegicus cDNA, 3 end /clone=ROVBV80 /clone_end=3 /gb=AI176710 /ug=Rn.10410 /len=632
U03416_at	95	A	0.11716	171.9	A	0.07383	I	6.3e-05		U03416 Rattus norvegicus neuronal olfactomedin-related ER localized protein (D2Sut1e) mRNA, complete cds /cds=(237,1610) /gb=U03416 /gi=442367 /ug=Rn.11005 /len=2621
rc_AA875438_at	165.4	A	0.339558	379.7	A	0.189687	I	6.3e-05		rc_AA875438 UI-R-E0-cs-h-12-0-UI.s1 Rattus norvegicus cDNA, 3 end /clone=UI-R-E0-cs-h-12-0-UI /clone_end=3 /gb=AA875438 /gi=2980386 /ug=Rn.24931 /len=563
rc_AA893235_at	424.1	P	0.013092	615.6	P	0.005643	I	6.3e-05		rc_AA893235 EST197038 Rattus norvegicus cDNA, 3 end /clone=RKIBD88 /clone_end=3 /gb=AA893235 /gi=3020114 /ug=Rn.1040 /len=645
AJ011116_at	94.6	A	0.127645	167.4	P	0.02786	I	6.8e-05		AJ011116 RNO011116 Rattus norvegicus mRNA for endothelial nitric oxide synthase, 3 region, partial
X56541_at	300.1	A	0.302547	475.2	M	0.05447	I	6.8e-05		X56541 Rat mRNA for membrane-spanning proteoglycan NG2 /cds=(69,7046) /gb=X56541 /gi=56753 /ug=Rn.10381 /len=8071
rc_AI072435_at	283.1	P	0.000322	449.4	P	0.000219	I	6.8e-05		rc_AI072435 UI-R-C2-nk-c-03-0-UI.s1 Rattus norvegicus cDNA, 3 end /clone=UI-R-C2-nk-c-03-0-UI /clone_end=3 /gb=AI072435 /ug=Rn.3181 /len=488
rc_AA891725_at	99.4	P	0.019304	238.2	P	0.001602	I	6.8e-05		rc_AA891725 EST195528 Rattus norvegicus cDNA, 3 end /clone=RKIAG02 /clone_end=3 /gb=AA891725 /gi=3018604 /ug=Rn.22702 /len=625
rc_AA892137_at	376.9	P	0.009985	695.2	P	0.002617	I	6.8e-05		rc_AA892137 EST195940 Rattus norvegicus cDNA, 3 end /clone=RKIAM79 /clone_end=3 /gb=AA892137 /gi=3019016 /ug=Rn.22737 /len=442
rc_AA892637_at	86.3	P	0.000959	151.7	P	0.000959	I	6.8e-05		rc_AA892637 EST196440 Rattus norvegicus cDNA, 3 end /clone=RKIAV17 /clone_end=3 /gb=AA892637 /gi=3019516 /ug=Rn.11527 /len=480
rc_AA892779_at	76.2	P	0.009985	215.9	P	0.003067	I	6.8e-05		rc_AA892779 EST196582 Rattus norvegicus cDNA, 3 end /clone=RKIAX22 /clone_end=3 /gb=AA892779 /gi=3019658 /ug=Rn.7319 /len=662
U87971_at	6.9	A	0.88284	19	A	0.64131	I	7.4e-05		U87971 RNU87971 Rattus norvegicus syntaxin 5 mRNA, partial cds
X99267_at	64.3	A	0.397994	205.6	M	0.05447	I	7.4e-05		X99267 RNX99267 R.norvegicus mRNA for presenilin-2
rc_AA892919_g_at	643.5	P	0.02786	1045	P	0.008689	I	7.4e-05		rc_AA892919 EST196722 Rattus norvegicus cDNA, 3 end /clone=RKIAY91 /clone_end=3 /gb=AA892919 /gi=3019798 /ug=Rn.9517 /len=574
L09120_at	697.1	P	0.005643	983.2	P	0.004863	I	7.4e-05		L09120 Rattus norvegicus calpain II 80 kDa subunit mRNA, complete cds /cds=(112,2214) /gb=L09120 /gi=402665 /ug=Rn.6822 /len=3252
D83036_at	35.2	A	0.339558	502	P	0.035163	I	7.4e-05		D83036 Rat Msx-1 mRNA for Msx-1 protein, complete cds /cds=(141,1034) /gb=D83036 /gi=1183845 /ug=Rn.18117 /len=1785
rc_AA800673_at	412	P	0.000805	717	P	0.000673	I	7.4e-05		rc_AA800673 EST190170 Rattus norvegicus cDNA, 3 end /clone=RLUAK15 /clone_end=3 /gb=AA800673 /gi=2863628 /ug=Rn.22282 /len=698
rc_AA800912_g_at	177.8	P	0.024711	341.5	P	0.002617	I	7.4e-05		rc_AA800912 EST190409 Rattus norvegicus cDNA, 3 end /clone=RLUAN02 /clone_end=3 /gb=AA800912 /gi=2863867 /ug=Rn.6665 /len=423
X06769cds_at	135.4	A	0.32083	463	P	0.024711	I	7.9e-05		X06769cds RNCFOSR Rat c-fos mRNA
L11930_at	51.8	A	0.35869	144.7	P	0.039365	I	7.9e-05		L11930 Rattus norvegicus cyclase-associated protein homologue (MCH1) mRNA, complete cds /cds=(21,1445) /gb=L11930 /gi=310173 /ug=Rn.21389 /len=1460
M23697_at	130.2	P	0.001354	428.4	P	0.000266	I	7.9e-05		M23697 Rat tissue-type plasminogen activator (t-PA) mRNA, complete cds /cds=(31,1710) /gb=M23697 /gi=530159 /ug=Rn.1002 /len=2445
L07073_at	222.6	A	0.07383	313.1	P	0.005643	I	7.9e-05		L07073 Rat clathrin-associated adaptor protein homolog (p47A) mRNA, complete cds /cds=(43,1299) /gb=L07073 /gi=468379 /ug=Rn.10959 /len=2146
U06230_s_at	305	M	0.048995	751.3	P	0.004863	I	7.9e-05		U06230 Rattus norvegicus protein S mRNA, partial cds /cds=(0,1040) /gb=U06230 /gi=497116 /ug=Rn.4845 /len=1589
rc_AA866425_at	44.4	A	0.92617	72.5	A	0.795978	I	7.9e-05		rc_AA866425 UI-R-E0-ch-d-04-0-UI.s1 Rattus norvegicus cDNA, 3 end /clone=UI-R-E0-ch-d-04-0-UI /clone_end=3 /gb=AA866425 /gi=2961886 /ug=Rn.3100 /len=449
rc_AA866443_at	74.1	P	0.011447	269.2	P	0.001892	I	7.9e-05		rc_AA866443 UI-R-E0-ch-g-06-0-UI.s1 Rattus norvegicus cDNA, 3 end /clone=UI-R-E0-ch-g-06-0-UI /clone_end=3 /gb=AA866443 /gi=2961904 /ug=Rn.22637 /len=518
rc_AA875444_at	4.3	A	0.901946	57.6	A	0.339558	I	7.9e-05		rc_AA875444 UI-R-E0-cp-a-08-0-UI.s1 Rattus norvegicus cDNA, 3 end /clone=UI-R-E0-cp-a-08-0-UI /clone_end=3 /gb=AA875444 /gi=2980392 /ug=Rn.2889 /len=383
rc_AA892999_at	225.6	P	0.039365	320.8	P	0.005643	I	7.9e-05		rc_AA892999 EST196802 Rattus norvegicus cDNA, 3 end /clone=RKIBA90 /clone_end=3 /gb=AA892999 /gi=3019878 /ug=Rn.13463 /len=465
rc_AA894332_at	1406	P	0.004863	1682.6	P	0.002228	I	7.9e-05		rc_AA894332 EST198135 Rattus norvegicus cDNA, 3 end /clone=RSPAW79 /clone_end=3 /gb=AA894332 /gi=3021211 /ug=Rn.17129 /len=503
X63594cds_at	637.7	A	0.11716	867.8	P	0.009985	I	8.5e-05		X63594cds RRRLIF1 R.rattus RL/IF-1 mRNA
AF096835_g_at	119.3	P	0.001892	171.4	P	0.001141	I	8.5e-05		AF096835 Rattus norvegicus pancreatic eukaryotic initiation factor 2 alpha-subunit kinase (PEK) mRNA, complete cds
X65454_at	267.1	M	0.05447	663.1	P	0.001892	I	8.5e-05		X65454 R.norvegicus mRNA for SC65 synaptonemal complex protein /cds=(19,1314) /gb=X65454 /gi=57191 /ug=Rn.10547 /len=1407
U09583_at	15.4	A	0.284747	58.3	P	0.009985	I	8.5e-05		U09583 Rattus norvegicus Sprague-Dawley src related tyrosine kinase mRNA, complete cds /cds=(444,1964) /gb=U09583 /gi=939624 /ug=Rn.10556 /len=4580
rc_AA875405_at	41	A	0.781017	467.8	A	0.07383	I	8.5e-05		rc_AA875405 UI-R-E0-cs-a-09-0-UI.s1 Rattus norvegicus cDNA, 3 end /clone=UI-R-E0-cs-a-09-0-UI /clone_end=3 /gb=AA875405 /gi=2980353 /ug=Rn.3227 /len=560
rc_AA892417_at	298.1	P	0.021866	562.3	P	0.00418	I	8.5e-05		rc_AA892417 EST196220 Rattus norvegicus cDNA, 3 end /clone=RKIAQ20 /clone_end=3 /gb=AA892417 /gi=3019296 /ug=Rn.8427 /len=482
rc_AA892557_at	447.3	P	0.005643	684.7	P	0.000805	I	8.5e-05		rc_AA892557 EST196360 Rattus norvegicus cDNA, 3 end /clone=RKIAS82 /clone_end=3 /gb=AA892557 /gi=3019436 /ug=Rn.2418 /len=647
rc_AA799440_at	59.8	A	0.32083	107.2	A	0.098054	I	8.5e-05		rc_AA799440 EST188937 Rattus norvegicus cDNA, 3 end /clone=RHEAB09 /clone_end=3 /gb=AA799440 /gi=2862395 /ug=Rn.6185 /len=705
rc_AA799571_at	623.5	P	0.00418	901.8	P	0.001141	I	8.5e-05		rc_AA799571 EST189068 Rattus norvegicus cDNA, 3 end /clone=RHEAC67 /clone_end=3 /gb=AA799571 /gi=2862526 /ug=Rn.3458 /len=541
rc_AA799711_at	89.9	M	0.05447	140.8	P	0.009985	I	8.5e-05		rc_AA799711 EST189208 Rattus norvegicus cDNA, 3 end /clone=RHEAE37 /clone_end=3 /gb=AA799711 /gi=2862666 /ug=Rn.17142 /len=586
rc_AA799734_at	6.5	A	0.939581	64.1	A	0.5	I	8.5e-05		rc_AA799734 EST189231 Rattus norvegicus cDNA, 3 end /clone=RHEAE62 /clone_end=3 /gb=AA799734 /gi=2862689 /ug=Rn.3817 /len=536
M25350_s_at	109.3	P	0.008689	140.7	P	0.000468	I	9.2e-05		M25350 RATPHOCAMB Rat cAMP phosphodiesterase (PDE4) mRNA, partial cds
rc_AA849769_at	601.7	P	0.024711	1482	P	0.001892	I	9.2e-05		rc_AA849769 EST192536 Rattus norvegicus cDNA, 3 end /clone=RMUAI64 /clone_end=3 /gb=AA849769 /gi=2937309 /ug=Rn.2979 /len=608
rc_AI031019_g_at	319.1	P	0.007543	478.8	P	0.002617	I	9.2e-05		rc_AI031019 UI-R-C0-je-h-10-0-UI.s1 Rattus norvegicus cDNA, 3 end /clone=UI-R-C0-je-h-10-0-UI /clone_end=3 /gb=AI031019 /ug=Rn.9181 /len=510
rc_AI233173_at	636.5	P	0.000388	1145.5	P	0.000219	I	9.2e-05		rc_AI233173 EST229861 Rattus norvegicus cDNA, 3 end /clone=RKICL76 /clone_end=3 /gb=AI233173 /ug=Rn.6236 /len=586
D84336_at	286.6	A	0.302547	2112.7	P	0.011447	I	9.2e-05		D84336 Rattus norvegicus ZOG mRNA, complete cds /cds=(135,1286) /gb=D84336 /gi=3097284 /ug=Rn.14547 /len=1538
AF035387_at	798.6	P	0.000805	1390.9	P	0.000805	I	9.2e-05		AF035387 Rattus norvegicus C7-1 protein (C7-1) mRNA, complete cds /cds=(2,1393) /gb=AF035387 /gi=2655417 /ug=Rn.3186 /len=2073
rc_AA875620_g_at	342.6	A	0.250724	785.6	A	0.138765	I	9.2e-05		rc_AA875620 UI-R-E0-cv-d-12-0-UI.s1 Rattus norvegicus cDNA, 3 end /clone=UI-R-E0-cv-d-12-0-UI /clone_end=3 /gb=AA875620 /gi=2980568 /ug=Rn.2978 /len=387
rc_AA891255_at	159.6	P	0.021866	265.5	P	0.004863	I	9.2e-05		rc_AA891255 EST195058 Rattus norvegicus cDNA, 3 end /clone=RHEAR54 /clone_end=3 /gb=AA891255 /gi=3018134 /ug=Rn.7269 /len=610
rc_AA893869_g_at	258.9	A	0.189687	271.1	A	0.060419	I	9.2e-05		rc_AA893869 EST197672 Rattus norvegicus cDNA, 3 end /clone=RPLAM85 /clone_end=3 /gb=AA893869 /gi=3020748 /ug=Rn.14614 /len=451
M36151cds_i_at	3.2	A	0.967773	9.4	A	0.432617	I	9.8e-05		M36151cds RATMHRT1B Rat MHC class II A-beta RT1.B-b-beta gene, partial cds
X76489cds_at	432.3	P	0.000266	917.2	P	0.000266	I	9.9e-05		X76489cds RNCD9 R.norvegicus (Sprague Dawley) CD9 mRNA for cell surface glycoprotein
D89340_at	267.9	P	0.039365	545.3	P	0.013092	I	9.9e-05		D89340 Rattus norvegicus mRNA for dipeptidyl peptidase, complete cds /cds=(14,2497) /gb=D89340 /gi=2832905 /ug=Rn.10902 /len=2615
rc_AA875147_at	153.2	P	0.021866	211.2	P	0.008689	I	9.9e-05		rc_AA875147 UI-R-E0-bu-h-03-0-UI.s2 Rattus norvegicus cDNA, 3 end /clone=UI-R-E0-bu-h-03-0-UI /clone_end=3 /gb=AA875147 /gi=2980095 /ug=Rn.766 /len=470
rc_AA875286_g_at	3634.4	P	0.000219	4563.9	P	0.000219	I	9.9e-05		rc_AA875286 UI-R-E0-ce-d-06-0-UI.s1 Rattus norvegicus cDNA, 3 end /clone=UI-R-E0-ce-d-06-0-UI /clone_end=3 /gb=AA875286 /gi=2980234 /ug=Rn.2864 /len=497
rc_AA894160_at	474.8	P	0.000959	683	P	0.000266	I	9.9e-05		rc_AA894160 EST197963 Rattus norvegicus cDNA, 3 end /clone=RSPAR74 /clone_end=3 /gb=AA894160 /gi=3021039 /ug=Rn.22762 /len=441
rc_AA800719_at	376.9	M	0.043968	498.1	P	0.00418	I	9.9e-05		rc_AA800719 EST190216 Rattus norvegicus cDNA, 3 end /clone=RLUAK63 /clone_end=3 /gb=AA800719 /gi=2863674 /ug=Rn.6624 /len=663
rc_AA800803_at	53.9	A	0.781017	190	A	0.378184	I	9.9e-05		rc_AA800803 EST190300 Rattus norvegicus cDNA, 3 end /clone=RLUAL62 /clone_end=3 /gb=AA800803 /gi=2863758 /ug=Rn.2245 /len=534
rc_AA875594_s_at	1347.7	P	0.000468	1658.5	P	0.000219	I	0.000107		rc_AA875594 UI-R-E0-cv-a-11-0-UI.s1 Rattus norvegicus cDNA, 3 end /clone=UI-R-E0-cv-a-11-0-UI /clone_end=3 /gb=AA875594 /gi=2980542 /ug=Rn.2792 /len=394
L13619_at	267.4	A	0.081337	610.4	P	0.00418	I	0.000107		L13619 RATCL6A Rattus rattus insulin-induced growth-respons protein (CL-6) mRNA, complete cds
U88324_g_at	1296.5	P	0.000959	1983.6	P	0.000562	I	0.000107		U88324 RNU88324 Rattus norvegicus G protein beta1 subunit (rGb1) mRNA, complete cds
U12402_at	294.6	P	0.000673	415.2	P	0.000322	I	0.000107		U12402 Rattus norvegicus Sprague-Dawley rARL1 mRNA, complete cds /cds=(25,570) /gb=U12402 /gi=529679 /ug=Rn.11401 /len=832
U70211_at	17	A	0.964837	42.5	A	0.749276	I	0.000107		U70211 Rattus norvegicus RNB6 mRNA, complete cds /cds=(218,1399) /gb=U70211 /gi=2058461 /ug=Rn.9790 /len=1838
rc_AA859899_at	72.5	A	0.175989	232.7	P	0.003067	I	0.000107		rc_AA859899 UI-R-E0-cg-a-03-0-UI.s1 Rattus norvegicus cDNA, 3 end /clone=UI-R-E0-cg-a-03-0-UI /clone_end=3 /gb=AA859899 /gi=2949419 /ug=Rn.810 /len=353
rc_H33651_at	88.4	P	0.000322	206.3	P	0.000219	I	0.000107		rc_H33651 EST109846 Rattus norvegicus cDNA, 3 end /clone=RPNAV67 /clone_end=3 /gb=H33651 /gi=979068 /ug=Rn.14654 /len=447
rc_AA891716_at	315.7	A	0.35869	496.8	A	0.150527	I	0.000107		rc_AA891716 EST195519 Rattus norvegicus cDNA, 3 end /clone=RKIAF89 /clone_end=3 /gb=AA891716 /gi=3018595 /ug=Rn.12933 /len=398
rc_AA893065_at	1198.7	P	0.000805	1418.9	P	0.000322	I	0.000107		rc_AA893065 EST196868 Rattus norvegicus cDNA, 3 end /clone=RKIBB69 /clone_end=3 /gb=AA893065 /gi=3019944 /ug=Rn.13472 /len=410
rc_AA800613_at	599.6	P	0.007543	1003.8	P	0.000959	I	0.000107		rc_AA800613 EST190110 Rattus norvegicus cDNA, 3 end /clone=RLUAB70 /clone_end=3 /gb=AA800613 /gi=2863568 /ug=Rn.2454 /len=506
rc_AA800637_at	140.8	P	0.000322	364.4	P	0.000562	I	0.000107		rc_AA800637 EST190134 Rattus norvegicus cDNA, 3 end /clone=RLUAB84 /clone_end=3 /gb=AA800637 /gi=2863592 /ug=Rn.2033 /len=639
U21662_at	44.3	A	0.138765	73.2	P	0.006532	I	0.000115		U21662 Rattus norvegicus beta-1,2-N-acetylglucosaminyltransferase II (Gnt II) mRNA, complete cds /cds=(105,1433) /gb=U21662 /gi=747975 /ug=Rn.2342 /len=2155
AJ006971_at	295.1	M	0.043968	389.8	P	0.011447	I	0.000115		AJ006971 RNO6971 Rattus norvegicus mRNA for DAP-like kinase
S67722_s_at	15.8	A	0.52062	94.2	P	0.019304	I	0.000115		S67722 cyclooxygenase isoform COX-2 [rats, Sprague-Dawley, lipopolysaccharide-stimulated peritoneal macrophages, mRNA, 4154 nt]
rc_AA998338_s_at	118.5	A	0.32083	228.5	M	0.048995	I	0.000115		rc_AA998338 UI-R-C0-ia-g-10-0-UI.s1 Rattus norvegicus cDNA, 3 end /clone=UI-R-C0-ia-g-10-0-UI /clone_end=3 /gb=AA998338 /ug=Rn.9798 /len=169
rc_AA817854_s_at	16.9	A	0.621816	124.4	P	0.039365	I	0.000115		rc_AA817854 UI-R-A0-ae-g-10-0-UI.s1 Rattus norvegicus cDNA, 3 end /clone=UI-R-A0-ae-g-10-0-UI /clone_end=3 /gb=AA817854 /gi=2946779 /ug=Rn.8598 /len=438
X06564_at	42.6	A	0.602006	604	A	0.107301	I	0.000115		X06564 Rat mRNA for 140-kD NCAM polypeptide /cds=(208,2784) /gb=X06564 /gi=56736 /ug=Rn.11283 /len=3170
rc_AA874944_at	115.3	A	0.339558	174.6	A	0.066865	I	0.000115		rc_AA874944 UI-R-E0-ci-e-04-0-UI.s1 Rattus norvegicus cDNA, 3 end /clone=UI-R-E0-ci-e-04-0-UI /clone_end=3 /gb=AA874944 /gi=2979892 /ug=Rn.3541 /len=559
rc_AA891938_at	91.5	P	0.002617	157.2	P	0.003067	I	0.000115		rc_AA891938 EST195741 Rattus norvegicus cDNA, 3 end /clone=RKIAI80 /clone_end=3 /gb=AA891938 /gi=3018817 /ug=Rn.8344 /len=588
rc_AA800803_g_at	1424	A	0.189687	2339.7	P	0.02786	I	0.000115		rc_AA800803 EST190300 Rattus norvegicus cDNA, 3 end /clone=RLUAL62 /clone_end=3 /gb=AA800803 /gi=2863758 /ug=Rn.2245 /len=534
X68199_at	82.4	P	0.009985	189.2	P	0.001892	I	0.000124		X68199 R.norvegicus MYR1 mRNA for myosin I heavy chain /cds=(0,3410) /gb=X68199 /gi=56732 /ug=Rn.16942 /len=3411
AF065387_at	141.3	P	0.019304	280.3	P	0.000805	I	0.000124		AF065387 Rattus norvegicus vitamin K-dependent gamma-glutamyl carboxylase mRNA, complete cds
AJ001929_s_at	2207.9	P	0.000219	3644.2	P	0.000266	I	0.000124		AJ001929 RNAJ1929 Rattus norvegicus mRNA for of CBP-50 protein
rc_AI180288_s_at	66.1	P	0.009985	144.6	P	0.005643	I	0.000124		rc_AI180288 EST224031 Rattus norvegicus cDNA, 3 end /clone=RSPCS84 /clone_end=3 /gb=AI180288 /ug=Rn.10621 /len=417
rc_AI231807_at	6711.3	P	0.000388	10028.3	P	0.000388	I	0.000124		rc_AI231807 EST228495 Rattus norvegicus cDNA, 3 end /clone=RHECO52 /clone_end=3 /gb=AI231807 /ug=Rn.1905 /len=607
rc_AA859633_g_at	95.4	A	0.162935	156.2	A	0.204022	I	0.000124		rc_AA859633 UI-R-E0-bs-h-09-0-UI.s1 Rattus norvegicus cDNA, 3 end /clone=UI-R-E0-bs-h-09-0-UI /clone_end=3 /gb=AA859633 /gi=2949153 /ug=Rn.22409 /len=383
rc_AA799550_at	2549.4	P	0.000673	3270.6	P	0.000322	I	0.000124		rc_AA799550 EST189047 Rattus norvegicus cDNA, 3 end /clone=RHEAC44 /clone_end=3 /gb=AA799550 /gi=2862505 /ug=Rn.3393 /len=623
L07400_i_at	2	A	0.979305	18.5	A	0.437665	I	0.000128		L07400 RATIGVEL Rattus norvegicus (hybridoma 56R-9) immunoglobulin rearranged gamma-chain mRNA variable (V) region, partial cds
D13623_at	198.3	A	0.060419	654.9	P	0.000805	I	0.000133		D13623 RATRBP34 Rat mRNA for p34 protein, complete cds
rc_AI639128_at	473.4	A	0.162935	488.3	P	0.035163	I	0.000133		Rat mixed-tissue library Rattus norvegicus cDNA clone rx00303 3 , mRNA sequence [Rattus norvegicus]
U14192complete_seq_at	516.8	P	0.003585	783.6	P	0.001354	I	0.000133		U14192completeSeq Rattus norvegicus general vesicular transport factor p115 mRNA, complete cds /cds=(11,2890) /gb=U14192 /gi=538152 /ug=Rn.4746 /len=2891
L26268_g_at	973.4	P	0.000322	1267.3	P	0.000219	I	0.000133		L26268 Rattus norvegicus anti-proliferative factor (BTG1) mRNA, complete cds /cds=(0,515) /gb=L26268 /gi=1167495 /ug=Rn.1000 /len=1464
U83883_at	407.5	P	0.000388	622.3	P	0.000219	I	0.000133		U83883 Rattus norvegicus p105 coactivator mRNA, complete cds /cds=(23,2665) /gb=U83883 /gi=1800306 /ug=Rn.5481 /len=3166
rc_AA892259_at	93.9	A	0.11716	158.8	P	0.021866	I	0.000133		rc_AA892259 EST196062 Rattus norvegicus cDNA, 3 end /clone=RKIAO29 /clone_end=3 /gb=AA892259 /gi=3019138 /ug=Rn.3765 /len=625
rc_AA892818_at	43.6	A	0.339558	68.6	P	0.035163	I	0.000133		rc_AA892818 EST196621 Rattus norvegicus cDNA, 3 end /clone=RKIAX63 /clone_end=3 /gb=AA892818 /gi=3019697 /ug=Rn.14795 /len=543
rc_AA892849_at	37.7	A	0.824011	390.9	A	0.175989	I	0.000133		rc_AA892849 EST196652 Rattus norvegicus cDNA, 3 end /clone=RKIAY06 /clone_end=3 /gb=AA892849 /gi=3019728 /ug=Rn.3615 /len=593
rc_AA799542_at	504.4	P	0.000562	755.1	P	0.000266	I	0.000133		rc_AA799542 EST189039 Rattus norvegicus cDNA, 3 end /clone=RHEAC34 /clone_end=3 /gb=AA799542 /gi=2862497 /ug=Rn.980 /len=553
rc_AI180108_at	804.9	P	0.039365	1503.6	P	0.003067	I	0.000143		rc_AI180108 EST223845 Rattus norvegicus cDNA, 3 end /clone=RSPCQ22 /clone_end=3 /gb=AI180108 /ug=Rn.2880 /len=504
D84480_s_at	314.3	A	0.150527	396	P	0.014937	I	0.000143		D84480 RATPMSGA Rat PMSG-induced ovarian mRNA, 3 sequence, N2
X61295cds_s_at	1218.7	P	0.000219	1694.1	P	0.000219	I	0.000143		X61295cds RNL1RTO2B R.norvegicus L1 retroposon, ORF2 mRNA (partial)
U47031_at	75.9	A	0.060419	156.8	P	0.003067	I	0.000143		U47031 Rattus norvegicus P2x4 ATP receptor mRNA, complete cds /cds=(30,1196) /gb=U47031 /gi=1184996 /ug=Rn.7176 /len=1900
rc_AA894345_at	191.9	P	0.006532	445.5	P	0.003585	I	0.000143		rc_AA894345 EST198148 Rattus norvegicus cDNA, 3 end /clone=RSPAZ21 /clone_end=3 /gb=AA894345 /gi=3021224 /ug=Rn.13530 /len=510
rc_AA799450_at	16.5	A	0.697453	202.3	A	0.162935	I	0.000143		rc_AA799450 EST188947 Rattus norvegicus cDNA, 3 end /clone=RHEAB20 /clone_end=3 /gb=AA799450 /gi=2862405 /ug=Rn.24188 /len=609
E04239cds_s_at	4.3	A	0.985063	63.7	A	0.52062	I	0.000154		E04239cds Rat choline kinase gene
X02610_at	956.5	P	0.004863	1817.5	P	0.000805	I	0.000154		X02610 Rat mRNA for non-neuronal enolase (NNE) (alpha-alpha enolase, 2-phospho-D-glycerate hydrolase EC 4.2.1.11) /cds=(110,1414) /gb=X02610 /gi=56106 /ug=Rn.4236 /len=1725
rc_H31590_at	42.4	A	0.32083	79.5	P	0.017001	I	0.000154		rc_H31590 EST105767 Rattus norvegicus cDNA, 3 end /clone=RPCAR52 /clone_end=3 /gb=H31590 /gi=977007 /ug=Rn.14574 /len=498
rc_AI171796_at	196.2	A	0.098054	557.4	P	0.001602	I	0.000165		rc_AI171796 EST217778 Rattus norvegicus cDNA, 3 end /clone=RMUBQ81 /clone_end=3 /gb=AI171796 /gi=3711836 /ug=Rn.2862 /len=666
M26686_at	12.9	A	0.267463	34.9	P	0.02786	I	0.000165		M26686 Rattus norvegicus carboxyl methyltransferase mRNA, complete cds /cds=(60,743) /gb=M26686 /gi=603466 /ug=Rn.7136 /len=1658
AF037272_at	340.8	P	0.007543	844.9	P	0.000562	I	0.000165		AF037272 Rattus norvegicus WAP four-disulfide core domain protein (ps20) mRNA, complete cds /cds=(51,689) /gb=AF037272 /gi=2935295 /ug=Rn.3193 /len=1053
rc_AA892847_at	82.7	A	0.162935	229.2	P	0.021866	I	0.000165		rc_AA892847 EST196650 Rattus norvegicus cDNA, 3 end /clone=RKIAX96 /clone_end=3 /gb=AA892847 /gi=3019726 /ug=Rn.25171 /len=537
rc_AA799575_f_at	380.1	P	0.003067	590.1	P	0.002228	I	0.000165		rc_AA799575 EST189072 Rattus norvegicus cDNA, 3 end /clone=RHEAC71 /clone_end=3 /gb=AA799575 /gi=2862530 /ug=Rn.1121 /len=588
U59809_s_at	929.3	A	0.107301	1446.9	P	0.014937	I	0.000177		U59809 RNU59809 Rattus norvegicus mannose 6-phosphate/insulin-like growth factor II receptor (M6P/IGF2r) mRNA, complete cds
X57529cds_s_at	15944.6	P	0.000219	18985	P	0.000219	I	0.000177		X57529cds RRRPS18A R.rattus ribosomal protein S18 mRNA
rc_AI639037_at	19.8	P	0.013092	60.8	P	0.001602	I	0.000177		Rat mixed-tissue library Rattus norvegicus cDNA clone rx02826 3 , mRNA sequence [Rattus norvegicus]
rc_AA891634_at	1.6	A	0.939581	9	A	0.781017	I	0.000177		rc_AA891634 EST195437 Rattus norvegicus cDNA, 3 end /clone=RKIAE87 /clone_end=3 /gb=AA891634 /gi=3018513 /ug=Rn.14700 /len=384
U72660_at	559.9	P	0.039365	1479.6	P	0.008689	I	0.000191		U72660 Rattus norvegicus ninjurin1 mRNA, complete cds /cds=(24,482) /gb=U72660 /gi=1644365 /ug=Rn.11245 /len=1142
U89282_at	389.6	A	0.162935	668.3	P	0.02786	I	0.000191		U89282 Rattus norvegicus telomerase protein component 1 (TLP1) mRNA, complete cds /cds=(199,8088) /gb=U89282 /gi=1932816 /ug=Rn.5890 /len=8193
J03588_at	242.3	A	0.541184	655.5	A	0.150527	I	0.000191		J03588 Rat guanidinoacetate methyltransferase mRNA, complete cds /cds=(51,761) /gb=J03588 /gi=204435 /ug=Rn.1983 /len=924
rc_AA859672_at	25.9	A	0.621816	162.1	A	0.138765	I	0.000191		rc_AA859672 UI-R-E0-bs-d-04-0-UI.s1 Rattus norvegicus cDNA, 3 end /clone=UI-R-E0-bs-d-04-0-UI /clone_end=3 /gb=AA859672 /gi=2949192 /ug=Rn.45 /len=459
rc_AA875171_at	373.1	P	0.003067	573.5	P	0.001354	I	0.000191		rc_AA875171 UI-R-E0-ce-f-12-0-UI.s1 Rattus norvegicus cDNA, 3 end /clone=UI-R-E0-ce-f-12-0-UI /clone_end=3 /gb=AA875171 /gi=2980119 /ug=Rn.2814 /len=458
rc_H31914_at	4.6	A	0.918663	15.3	A	0.781017	I	0.000191		rc_H31914 EST106462 Rattus norvegicus cDNA, 3 end /clone=RPCBC88 /clone_end=3 /gb=H31914 /gi=977331 /ug=Rn.23826 /len=397
rc_AA893225_at	245.9	A	0.234557	415.9	A	0.11716	I	0.000191		rc_AA893225 EST197028 Rattus norvegicus cDNA, 3 end /clone=RKIBD75 /clone_end=3 /gb=AA893225 /gi=3020104 /ug=Rn.22122 /len=590
AB011679_at	387	P	0.00418	507.1	P	0.000959	I	0.000205		AB011679 Rattus norvegicus mRNA for class I beta-tubulin, complete cds
AF036761_at	88.7	A	0.52062	202.5	A	0.302547	I	0.000205		AF036761 Rattus norvegicus stearoyl-CoA desaturase 2 mRNA, partial cds
D84487_at	186.3	M	0.05447	272.3	P	0.005643	I	0.000205		D84487 RATN10 Rat PMSG-induced ovarian mRNA, 3 sequence, N10
U42209_at	16.4	A	0.849473	27.7	A	0.67917	I	0.000205		U42209 Rattus norvegicus Sec22 homolog (rsec22) mRNA, complete cds /cds=(92,856) /gb=U42209 /gi=1223893 /ug=Rn.10508 /len=980
M15944_at	54.8	A	0.302547	170.7	P	0.031336	I	0.000205		M15944 Rat enkephalinase (neutral endopeptidase) mRNA /cds=(78,2330) /gb=M15944 /gi=204031 /ug=Rn.11165 /len=3243
rc_H31128_at	190.2	A	0.07383	212.1	P	0.035163	I	0.000205		rc_H31128 EST104855 Rattus norvegicus cDNA, 3 end /clone=RPCAD04 /clone_end=3 /gb=H31128 /gi=976550 /ug=Rn.7211 /len=307
rc_AA891902_g_at	141.8	P	0.013092	199.6	P	0.001892	I	0.000205		rc_AA891902 EST195705 Rattus norvegicus cDNA, 3 end /clone=RKIAI34 /clone_end=3 /gb=AA891902 /gi=3018781 /ug=Rn.3060 /len=581
rc_AA891917_at	357.2	P	0.000322	524.2	P	0.000562	I	0.000205		rc_AA891917 EST195720 Rattus norvegicus cDNA, 3 end /clone=RKIAI58 /clone_end=3 /gb=AA891917 /gi=3018796 /ug=Rn.13838 /len=596
rc_AA892638_at	17.3	A	0.824011	83.9	A	0.234557	I	0.000205		rc_AA892638 EST196441 Rattus norvegicus cDNA, 3 end /clone=RKIAV18 /clone_end=3 /gb=AA892638 /gi=3019517 /ug=Rn.14776 /len=499
rc_AA894212_at	358.6	P	0.031336	382.2	P	0.007543	I	0.000205		rc_AA894212 EST198015 Rattus norvegicus cDNA, 3 end /clone=RSPAS90 /clone_end=3 /gb=AA894212 /gi=3021091 /ug=Rn.11543 /len=592
rc_AA799687_at	37	A	0.438361	85.6	A	0.066865	I	0.000205		rc_AA799687 EST189184 Rattus norvegicus cDNA, 3 end /clone=RHEAE07 /clone_end=3 /gb=AA799687 /gi=2862642 /ug=Rn.3812 /len=564
rc_AI639410_i_at	0.8	A	0.72583	42	P	0.001221	I	0.000214		Rat mixed-tissue library Rattus norvegicus cDNA clone rx04114 3 , mRNA sequence [Rattus norvegicus]
rc_AA892367_i_at	4310.9	P	0.001953	8453.8	P	0.001953	I	0.000219		rc_AA892367 EST196170 Rattus norvegicus cDNA, 3 end /clone=RKIAP58 /clone_end=3 /gb=AA892367 /gi=3019246 /ug=Rn.2424 /len=662
M86870_at	150.3	P	0.017001	278	P	0.001354	I	0.00022		M86870 Rat calcium-binding protein mRNA, complete cds /cds=(288,2219) /gb=M86870 /gi=393202 /ug=Rn.23250 /len=2398
AJ012603UTR#1_g_at	433.1	A	0.138765	705.5	P	0.004863	I	0.00022		AJ012603UTR#1 RNO012603 Rattus norvegicus mRNA for TNF-alpha converting enzyme (TACE)
S69316_s_at	906	P	0.000219	1448.3	P	0.000219	I	0.00022		S69316 S69315S2 GRP94/endoplasmin {5 and 3 regions} [rats, KNRK cells, mRNA Partial, 195 nt, segment 2 of 2]
rc_AA946532_at	879.7	P	0.007543	1087.9	P	0.002617	I	0.00022		rc_AA946532 EST202031 Rattus norvegicus cDNA, 3 end /clone=RSPAZ56 /clone_end=3 /gb=AA946532 /gi=3106448 /ug=Rn.7024 /len=535
U26595_at	231.5	P	0.035163	743.1	P	0.008689	I	0.00022		U26595 Rattus norvegicus prostaglandin F2a receptor regulatory protein precursor, mRNA, complete cds /cds=(46,2685) /gb=U26595 /gi=1054883 /ug=Rn.6332 /len=5825
rc_AA799724_at	189.1	P	0.000805	240.1	P	0.003585	I	0.00022		rc_AA799724 EST189221 Rattus norvegicus cDNA, 3 end /clone=RHEAE52 /clone_end=3 /gb=AA799724 /gi=2862679 /ug=Rn.6228 /len=638
D87515_at	368.1	P	0.031336	374.9	P	0.006532	I	0.000236		D87515 Rat mRNA for aminopeptidase-B, complete cds /cds=(5,1954) /gb=D87515 /gi=1754514 /ug=Rn.10979 /len=2192
M95768_at	108.5	P	0.000805	320.6	P	0.000673	I	0.000236		M95768 Rattus norvegicus di-N-acetylchitobiase mRNA, complete cds /cds=(0,1103) /gb=M95768 /gi=203452 /ug=Rn.11199 /len=1616
rc_AA874784_s_at	98.5	A	0.35869	141.4	A	0.32083	I	0.000236		rc_AA874784 UI-R-E0-bw-e-07-0-UI.s1 Rattus norvegicus cDNA, 3 end /clone=UI-R-E0-bw-e-07-0-UI /clone_end=3 /gb=AA874784 /gi=2979732 /ug=Rn.3307 /len=483
rc_AA875455_at	92.3	A	0.284747	151.7	A	0.234557	I	0.000236		rc_AA875455 UI-R-E0-cp-b-09-0-UI.s1 Rattus norvegicus cDNA, 3 end /clone=UI-R-E0-cp-b-09-0-UI /clone_end=3 /gb=AA875455 /gi=2980403 /ug=Rn.2925 /len=515
rc_AA892425_at	139.7	P	0.001602	247.8	P	0.000388	I	0.000236		rc_AA892425 EST196228 Rattus norvegicus cDNA, 3 end /clone=RKIAQ30 /clone_end=3 /gb=AA892425 /gi=3019304 /ug=Rn.8544 /len=498
rc_AA799402_at	20	A	0.175989	61.3	P	0.017001	I	0.000236		rc_AA799402 EST188899 Rattus norvegicus cDNA, 3 end /clone=RHEAA77 /clone_end=3 /gb=AA799402 /gi=2862357 /ug=Rn.6182 /len=590
rc_AI070124_at	44.3	A	0.47938	71.5	A	0.267463	I	0.000253		rc_AI070124 UI-R-Y0-lu-d-08-0-UI.s1 Rattus norvegicus cDNA, 3 end /clone=UI-R-Y0-lu-d-08-0-UI /clone_end=3 /gb=AI070124 /ug=Rn.11286 /len=527
M22323_at	119.9	A	0.204022	551.5	P	0.005643	I	0.000253		M22323 Rat gamma-enteric smooth muscle actin isoform mRNA, complete cds /cds=(15,1145) /gb=M22323 /gi=202694 /ug=Rn.958 /len=1221
AA685903_at	211.4	P	0.001141	356.1	P	0.000266	I	0.000271		AA685903 EST108576 Rat PC-12 cells, NGF-treated (9 days) Rattus sp. cDNA clone RPNAC21 5 end similar to Glucose regulated protein, 94 kDa (GRP94), mRNA sequence [Rattus sp.]
rc_AI639420_at	8.8	A	0.837065	74.6	A	0.418069	I	0.000271		Rat mixed-tissue library Rattus norvegicus cDNA clone rx02713 3 , mRNA sequence [Rattus norvegicus]
M81225_at	426.1	P	0.000219	576.2	P	0.000322	I	0.000271		M81225 Rat farnesyltransferase alpha subunit mRNA, complete cds /cds=(56,1189) /gb=M81225 /gi=206093 /ug=Rn.5990 /len=1680
rc_AA859804_at	1212.1	P	0.001892	1657.1	P	0.000959	I	0.000271		rc_AA859804 UI-R-E0-bu-h-07-0-UI.s1 Rattus norvegicus cDNA, 3 end /clone=UI-R-E0-bu-h-07-0-UI /clone_end=3 /gb=AA859804 /gi=2949324 /ug=Rn.769 /len=455
rc_AA875280_at	25.2	A	0.418069	89.8	P	0.021866	I	0.000271		rc_AA875280 UI-R-E0-ce-c-11-0-UI.s1 Rattus norvegicus cDNA, 3 end /clone=UI-R-E0-ce-c-11-0-UI /clone_end=3 /gb=AA875280 /gi=2980228 /ug=Rn.22907 /len=501
rc_AA892332_at	1121.4	P	0.00418	1428.5	P	0.000805	I	0.000271		rc_AA892332 EST196135 Rattus norvegicus cDNA, 3 end /clone=RKIAP18 /clone_end=3 /gb=AA892332 /gi=3019211 /ug=Rn.14750 /len=191
rc_AA893641_at	38.8	A	0.621816	96.2	A	0.302547	I	0.000271		rc_AA893641 EST197444 Rattus norvegicus cDNA, 3 end /clone=RPLAC90 /clone_end=3 /gb=AA893641 /gi=3020520 /ug=Rn.3699 /len=508
rc_AA800268_at	204.5	P	0.004863	347.8	P	0.000805	I	0.000271		rc_AA800268 EST189765 Rattus norvegicus cDNA, 3 end /clone=RHEAN22 /clone_end=3 /gb=AA800268 /gi=2863223 /ug=Rn.3875 /len=569
S56141_s_at	14.9	A	0.837065	68.7	A	0.438361	I	0.00029		S56141 sodium-dependent neurotransmitter transporter {clone vta 1732} [rats, Sprague Dawley, ventral midbrain, mRNA, 3208 nt]
U50185_g_at	192.8	M	0.043968	394.3	P	0.004863	I	0.00029		U50185 RNU50185 Rattus norvegicus kidney protein phosphatase 1 myosin binding subunit mRNA, partial cds
rc_AI237836_at	9186.7	P	0.000219	11180	P	0.000219	I	0.00029		rc_AI237836 EST234398 Rattus norvegicus cDNA, 3 end /clone=RPLDG58 /clone_end=3 /gb=AI237836 /ug=Rn.31 /len=572
rc_AA858520_at	56.9	A	0.581931	189.7	A	0.234557	I	0.00029		rc_AA858520 UI-R-E0-bt-e-06-0-UI.s1 Rattus norvegicus cDNA, 3 end /clone=UI-R-E0-bt-e-06-0-UI /clone_end=3 /gb=AA858520 /gi=2948860 /ug=Rn.22500 /len=498
X65948_at	123	A	0.11716	281.6	P	0.021866	I	0.00029		X65948 R.norvegicus mRNA for alpha initiation factor /cds=(16,966) /gb=X65948 /gi=55623 /ug=Rn.6109 /len=1227
rc_AA892762_at	17.5	A	0.765443	46.9	A	0.339558	I	0.00029		rc_AA892762 EST196565 Rattus norvegicus cDNA, 3 end /clone=RKIAW93 /clone_end=3 /gb=AA892762 /gi=3019641 /ug=Rn.24893 /len=396
rc_AA892986_at	84.8	P	0.002617	201.6	P	0.000562	I	0.00029		rc_AA892986 EST196789 Rattus norvegicus cDNA, 3 end /clone=RKIBA73 /clone_end=3 /gb=AA892986 /gi=3019865 /ug=Rn.1927 /len=472
rc_AA893860_at	816.7	P	0.000959	1017.7	P	0.000959	I	0.00029		rc_AA893860 EST197663 Rattus norvegicus cDNA, 3 end /clone=RPLAM73 /clone_end=3 /gb=AA893860 /gi=3020739 /ug=Rn.22757 /len=419
rc_AA800699_at	193	A	0.066865	247.4	P	0.031336	I	0.00029		rc_AA800699 EST190196 Rattus norvegicus cDNA, 3 end /clone=RLUAK42 /clone_end=3 /gb=AA800699 /gi=2863654 /ug=Rn.6621 /len=634
U55815_at	494	A	0.066865	784.2	P	0.019304	I	0.000311		U55815 Rattus norvegicus furosemide-sensitive K-Cl cotransporter (KCC1) mRNA, complete cds /cds=(0,3257) /gb=U55815 /gi=1403706 /ug=Rn.10512 /len=3726
rc_AA866465_s_at	72.8	M	0.043968	152.2	P	0.002617	I	0.000311		rc_AA866465 UI-R-E0-br-f-08-0-UI.s1 Rattus norvegicus cDNA, 3 end /clone=UI-R-E0-br-f-08-0-UI /clone_end=3 /gb=AA866465 /gi=2961926 /ug=Rn.5833 /len=386
rc_AA874941_at	43.6	A	0.138765	66	P	0.024711	I	0.000311		rc_AA874941 UI-R-E0-ci-d-06-0-UI.s1 Rattus norvegicus cDNA, 3 end /clone=UI-R-E0-ci-d-06-0-UI /clone_end=3 /gb=AA874941 /gi=2979889 /ug=Rn.3182 /len=430
rc_AA892483_at	170.2	A	0.302547	458.8	A	0.066865	I	0.000311		rc_AA892483 EST196286 Rattus norvegicus cDNA, 3 end /clone=RKIAS01 /clone_end=3 /gb=AA892483 /gi=3019362 /ug=Rn.22725 /len=537
rc_AA893059_at	133	P	0.017001	207.1	P	0.002228	I	0.000311		rc_AA893059 EST196862 Rattus norvegicus cDNA, 3 end /clone=RKIBB62 /clone_end=3 /gb=AA893059 /gi=3019938 /ug=Rn.13775 /len=486
rc_AA799330_at	155.5	A	0.438361	258.1	A	0.162935	I	0.000311		rc_AA799330 EST188827 Rattus norvegicus cDNA, 3 end /clone=RHEAA35 /clone_end=3 /gb=AA799330 /gi=2862285 /ug=Rn.3842 /len=617
U77829mRNA_s_at	102.6	P	0.000673	139.9	P	0.000266	I	0.000333		U77829mRNA RNU77829 Rattus norvegicus gas-5 growth arrest homolog non-translated mRNA sequence
X76454_at	105.8	A	0.602006	373.1	A	0.302547	I	0.000333		X76454 R.norvegicus (Sprague Dawley) ri1 mRNA /cds=(70,1062) /gb=X76454 /gi=755780 /ug=Rn.10231 /len=1179
rc_AI012183_at	17	A	0.284747	97.4	M	0.048995	I	0.000333		rc_AI012183 EST206634 Rattus norvegicus cDNA, 3 end /clone=RPLAT70 /clone_end=3 /gb=AI012183 /ug=Rn.17815 /len=547
rc_AI103236_at	2801.4	P	0.000468	4109.3	P	0.000388	I	0.000333		rc_AI103236 EST212525 Rattus norvegicus cDNA, 3 end /clone=REMBY77 /clone_end=3 /gb=AI103236 /gi=3707800 /ug=Rn.2812 /len=444
L19699_at	364.6	A	0.07383	746.1	P	0.013092	I	0.000333		L19699 Rat GTP-binding protein (ral B) mRNA, complete cds /cds=(64,684) /gb=L19699 /gi=310211 /ug=Rn.4586 /len=2074
X78167_at	3884.2	P	0.000322	5497.9	P	0.000388	I	0.000333		X78167 R.norvegicus (Sprague Dawley) ribosomal protein L15 mRNA /cds=(16,630) /gb=X78167 /gi=515864 /ug=Rn.3399 /len=681
X97443_s_at	270.9	A	0.060419	385.3	P	0.014937	I	0.000333		X97443 R.norvegicus mRNA for transmembrane protein Tmp21-I /cds=(0,611) /gb=X97443 /gi=1360135 /ug=Rn.22674 /len=706
rc_AA891834_at	21.1	A	0.218983	55.4	P	0.011447	I	0.000333		rc_AA891834 EST195637 Rattus norvegicus cDNA, 3 end /clone=RKIAH39 /clone_end=3 /gb=AA891834 /gi=3018713 /ug=Rn.17094 /len=669
rc_AA800722_at	28.9	A	0.602006	158.5	A	0.339558	I	0.000333		rc_AA800722 EST190219 Rattus norvegicus cDNA, 3 end /clone=RLUAK66 /clone_end=3 /gb=AA800722 /gi=2863677 /ug=Rn.22792 /len=563
rc_AI639383_i_at	5.1	A	0.850342	43.4	A	0.27417	I	0.000346		Rat mixed-tissue library Rattus norvegicus cDNA clone rx04195 3 , mRNA sequence [Rattus norvegicus]
AB005540_at	227	P	0.019304	203.9	P	0.000219	I	0.000357		AB005540 Rattus rattus mRNA for PCTAIRE2, complete cds
L33869_at	146.9	P	0.009985	319.1	P	0.000673	I	0.000357		L33869 Rat norvegicus ceruloplasmin mRNA, complete cds /cds=(15,3194) /gb=L33869 /gi=499668 /ug=Rn.8598 /len=3700
D14076_at	22.4	A	0.765443	35.6	A	0.541184	I	0.000357		D14076 Rat mRNA for testicular dynamin, complete cds /cds=(130,2676) /gb=D14076 /gi=391871 /ug=Rn.11191 /len=2905
rc_AA874803_at	376.8	P	0.000959	509.6	P	0.001141	I	0.000357		rc_AA874803 UI-R-E0-bw-g-08-0-UI.s1 Rattus norvegicus cDNA, 3 end /clone=UI-R-E0-bw-g-08-0-UI /clone_end=3 /gb=AA874803 /gi=2979751 /ug=Rn.3130 /len=524
rc_AA875275_at	67.9	A	0.07383	135.3	P	0.00418	I	0.000357		rc_AA875275 UI-R-E0-ce-c-01-0-UI.s1 Rattus norvegicus cDNA, 3 end /clone=UI-R-E0-ce-c-01-0-UI /clone_end=3 /gb=AA875275 /gi=2980223 /ug=Rn.24936 /len=535
rc_AA892325_at	130.6	P	0.017001	206.5	P	0.011447	I	0.000357		rc_AA892325 EST196128 Rattus norvegicus cDNA, 3 end /clone=RKIAP09 /clone_end=3 /gb=AA892325 /gi=3019204 /ug=Rn.2636 /len=618
rc_AA799515_at	305.1	A	0.066865	438.4	P	0.031336	I	0.000357		rc_AA799515 EST189012 Rattus norvegicus cDNA, 3 end /clone=RHEAC03 /clone_end=3 /gb=AA799515 /gi=2862470 /ug=Rn.4063 /len=601
rc_AA799569_at	96.3	P	0.013092	169.7	P	0.007543	I	0.000357		rc_AA799569 EST189066 Rattus norvegicus cDNA, 3 end /clone=RHEAC65 /clone_end=3 /gb=AA799569 /gi=2862524 /ug=Rn.22213 /len=491
rc_AA800026_at	104.9	A	0.397994	116.8	A	0.175989	I	0.000357		rc_AA800026 EST189523 Rattus norvegicus cDNA, 3 end /clone=RHEAI53 /clone_end=3 /gb=AA800026 /gi=2862981 /ug=Rn.90 /len=609
rc_AA800784_at	68	A	0.267463	200.9	A	0.138765	I	0.000357		rc_AA800784 EST190281 Rattus norvegicus cDNA, 3 end /clone=RLUAL41 /clone_end=3 /gb=AA800784 /gi=2863739 /ug=Rn.22129 /len=557
X62951mRNA_s_at	297.6	P	0.000468	393.4	P	0.000388	I	0.000382		X62951mRNA RNPBUS19 R.norvegicus mRNA (pBUS19) with repetitive elements
AB012234_g_at	1821.7	P	0.000388	2913.9	P	0.000266	I	0.000382		AB012234 Rattus norvegicus mRNA for NF1-X1, partial cds /cds=(0,535) /gb=AB012234 /gi=2982735 /ug=Rn.9647 /len=601
U12568_at	30.7	P	0.024711	73.2	P	0.019304	I	0.000382		U12568 Rattus norvegicus ADP-ribosylation factor-like protein 3 (rard3) mRNA, complete cds /cds=(12,560) /gb=U12568 /gi=560005 /ug=Rn.9538 /len=783
M85299_at	174.6	A	0.397994	348.1	A	0.107301	I	0.000382		M85299 Rat sodium/hydrogen exchange protein-isoform 1 (NHE-1) mRNA, complete cds /cds=(761,3223) /gb=M85299 /gi=1280490 /ug=Rn.5025 /len=4567
rc_AA858617_at	276.7	A	0.066865	450.2	P	0.039365	I	0.000382		rc_AA858617 UI-R-E0-bq-b-06-0-UI.s1 Rattus norvegicus cDNA, 3 end /clone=UI-R-E0-bq-b-06-0-UI /clone_end=3 /gb=AA858617 /gi=2948957 /ug=Rn.22615 /len=546
rc_AA891719_at	7.3	A	0.978134	38.6	A	0.581931	I	0.000382		rc_AA891719 EST195522 Rattus norvegicus cDNA, 3 end /clone=RKIAF92 /clone_end=3 /gb=AA891719 /gi=3018598 /ug=Rn.8484 /len=371
rc_AA800822_at	196.2	P	0.017001	284.6	P	0.017001	I	0.000382		rc_AA800822 EST190319 Rattus norvegicus cDNA, 3 end /clone=RLUAL85 /clone_end=3 /gb=AA800822 /gi=2863777 /ug=Rn.4087 /len=479
AF016247_g_at	69.8	A	0.267463	400.4	P	0.005643	I	0.000408		AF016247 Rattus norveigicus RTK40 homolog (tyro10) mRNA, complete cds
rc_AI639199_at	104.3	A	0.107301	243.4	M	0.05447	I	0.000408		Rat mixed-tissue library Rattus norvegicus cDNA clone rx02840 3 , mRNA sequence [Rattus norvegicus]
rc_AA956930_s_at	195.2	A	0.107301	226.7	M	0.048995	I	0.000408		rc_AA956930 UI-R-E1-fl-a-11-0-UI.s1 Rattus norvegicus cDNA, 3 end /clone=UI-R-E1-fl-a-11-0-UI /clone_end=3 /gb=AA956930 /ug=Rn.7000 /len=394
M23591mRNA#2_at	1486	P	0.000219	1746.6	P	0.000219	I	0.000408		M23591mRNA#2 Rat protein phosphatase 2A-beta catalytic subunit mRNA, complete cds /cds=UNKNOWN /gb=M23591 /gi=206302 /ug=Rn.977 /len=1843
Y16774_at	169	P	0.024711	305	P	0.001354	I	0.000408		Y16774 Rattus norvegicus mRNA for Dri 27/ZnT4 protein, complete CDS /cds=(267,1559) /gb=Y16774 /gi=2951685 /ug=Rn.8391 /len=5420
L02529_at	114.9	P	0.039365	276.5	P	0.000959	I	0.000408		L02529 Rattus norvegicus Drosophila polarity gene (frizzled) homologue mRNA, complete cds /cds=(765,2690) /gb=L02529 /gi=310116 /ug=Rn.6575 /len=4540
rc_AA799891_g_at	106.9	M	0.05447	168.6	P	0.009985	I	0.000408		rc_AA799891 EST189388 Rattus norvegicus cDNA, 3 end /clone=RHEAG59 /clone_end=3 /gb=AA799891 /gi=2862846 /ug=Rn.6253 /len=406
rc_AA859966_i_at	628.1	A	0.073242	1189.1	P	0.007813	I	0.000432		rc_AA859966 UI-R-E0-ca-g-03-0-UI.s1 Rattus norvegicus cDNA, 3 end /clone=UI-R-E0-ca-g-03-0-UI /clone_end=3 /gb=AA859966 /gi=2949486 /ug=Rn.861 /len=392
AF087943_s_at	271.1	A	0.162935	298.6	P	0.019304	I	0.000437		AF087943 Rattus norvegicus CD14 mRNA, complete cds
D14437_s_at	38.7	A	0.749276	246.1	P	0.009985	I	0.000437		D14437 RATACLPN Rat mRNA for calponin, complete cds
D30649mRNA_s_at	42.7	A	0.67917	198.9	A	0.060419	I	0.000437		D30649mRNA RATPDIB Rat mRNA for phosphodiesterase I, complete cds
D42116_s_at	373.8	A	0.07383	704.1	P	0.001354	I	0.000437		D42116 Rattus norvegicus mRNA for 5I2 antigen, clone 17, partial cds
D49708_at	231.7	P	0.000266	378.9	P	0.000468	I	0.000437		D49708 Rattus norvegicus mRNA for RNA binding protein (transformer-2-like), complete cds /cds=(135,1001) /gb=D49708 /gi=1255682 /ug=Rn.8538 /len=1978
rc_AA866290_at	22.8	A	0.378184	210.4	A	0.089405	I	0.000437		rc_AA866290 UI-R-A0-ac-e-09-0-UI.s3 Rattus norvegicus cDNA, 3 end /clone=UI-R-A0-ac-e-09-0-UI /clone_end=3 /gb=AA866290 /gi=2961751 /ug=Rn.3045 /len=341
rc_H31722_at	345.3	A	0.127645	501.6	P	0.02786	I	0.000437		rc_H31722 EST106068 Rattus norvegicus cDNA, 3 end /clone=RPCAW93 /clone_end=3 /gb=H31722 /gi=977139 /ug=Rn.14586 /len=341
rc_AA800156_at	8.4	A	0.660442	70.8	A	0.189687	I	0.000437		rc_AA800156 EST189653 Rattus norvegicus cDNA, 3 end /clone=RHEAL78 /clone_end=3 /gb=AA800156 /gi=2863111 /ug=Rn.6287 /len=455
rc_AA800456_at	58	A	0.250724	155.4	P	0.035163	I	0.000437		rc_AA800456 EST189953 Rattus norvegicus cDNA, 3 end /clone=RLIAA70 /clone_end=3 /gb=AA800456 /gi=2863411 /ug=Rn.25146 /len=259
rc_AI228674_s_at	6452.7	P	0.000219	10050.7	P	0.000219	I	0.000467		rc_AI228674 EST225369 Rattus norvegicus cDNA, 3 end /clone=RBRCX94 /clone_end=3 /gb=AI228674 /ug=Rn.1463 /len=465
AF051895_at	455.4	A	0.107301	1104.4	P	0.021866	I	0.000467		AF051895 Rattus norvegicus lipocortin V mRNA, partial cds
S77858_s_at	1635.1	P	0.000219	3662.3	P	0.000219	I	0.000467		S77858 non-muscle myosin alkali light chain [rats, Sprague-Dawley, new-born, heart ventricle, mRNA, 613 nt]
U52663mRNA#3_s_at	751.6	P	0.000219	913.1	P	0.000219	I	0.000467		U52663mRNA#3 RATPAM27 Rattus norvegicus peptidylglycine alpha-amidating monooxygenase (PAM) gene, exon 26
rc_AI639188_at	295.6	P	0.000673	396.6	P	0.000468	I	0.000467		Rat mixed-tissue library Rattus norvegicus cDNA clone rx01621 3 , mRNA sequence [Rattus norvegicus]
rc_AI639411_g_at	746.2	P	0.000673	888.6	P	0.000322	I	0.000467		Rat mixed-tissue library Rattus norvegicus cDNA clone rx04714 3 , mRNA sequence [Rattus norvegicus]
rc_AI104225_at	937	P	0.002228	1175.3	P	0.000468	I	0.000467		rc_AI104225 EST213514 Rattus norvegicus cDNA, 3 end /clone=RHEBZ04 /clone_end=3 /gb=AI104225 /gi=3708619 /ug=Rn.850 /len=612
rc_AI177503_at	1006.5	P	0.001602	1215.6	P	0.000805	I	0.000467		rc_AI177503 EST221135 Rattus norvegicus cDNA, 3 end /clone=RPLCA81 /clone_end=3 /gb=AI177503 /ug=Rn.11066 /len=575
M25758_at	1443.2	P	0.000219	1524.3	P	0.000219	I	0.000467		M25758 Rat phosphatidylinositol transfer protein mRNA, complete cds /cds=(192,1007) /gb=M25758 /gi=206494 /ug=Rn.9771 /len=1638
X70062_at	93.7	A	0.339558	197.8	A	0.089405	I	0.000467		X70062 R.norvegicus mRNA for gamma subunit of sodium potassium ATPase /cds=(26,202) /gb=X70062 /gi=56299 /ug=Rn.6700 /len=645
L08505_at	390.9	P	0.005643	575.7	P	0.002617	I	0.000467		L08505 Rattus norvegicus cytoplasmic dynein heavy chain (MAP 1C), mRNA, complete cds /cds=(119,14053) /gb=L08505 /gi=294542 /ug=Rn.11027 /len=14279
J03624_at	17.6	A	0.749276	788.3	P	0.002617	I	0.000467		J03624 Rat galanin (a neuropeptide) mRNA, complete cds /cds=(144,518) /gb=J03624 /gi=204236 /ug=Rn.8929 /len=699
rc_AA859519_at	278.2	P	0.014937	429.3	P	0.00418	I	0.000467		rc_AA859519 UI-R-E0-br-b-01-0-UI.s1 Rattus norvegicus cDNA, 3 end /clone=UI-R-E0-br-b-01-0-UI /clone_end=3 /gb=AA859519 /gi=2949039 /ug=Rn.8565 /len=408
rc_AA891871_s_at	348.8	P	0.024711	476.2	P	0.019304	I	0.000467		rc_AA891871 EST195674 Rattus norvegicus cDNA, 3 end /clone=RKIAH92 /clone_end=3 /gb=AA891871 /gi=3018750 /ug=Rn.2290 /len=617
rc_AA893584_at	128	P	0.000468	221.3	P	0.000673	I	0.000467		rc_AA893584 EST197387 Rattus norvegicus cDNA, 3 end /clone=RPLAC26 /clone_end=3 /gb=AA893584 /gi=3020463 /ug=Rn.19119 /len=506
AFFX_Rat_beta-actin_M_st	48.9	A	0.672921	97.9	A	0.354453	I	0.000495		V01217 Rat gene encoding cytoplasmic beta-actin (_5, _M, _3 represent transcript regions 5 prime, Middle, and 3 prime respectively)
rc_AA946384_at	536.9	P	0.009985	784.5	P	0.003585	I	0.000499		rc_AA946384 EST201883 Rattus norvegicus cDNA, 3 end /clone=RLUBH49 /clone_end=3 /gb=AA946384 /gi=3106300 /ug=Rn.11301 /len=576
rc_AI171167_at	206.3	P	0.000266	317	P	0.000322	I	0.000499		rc_AI171167 EST217116 Rattus norvegicus cDNA, 3 end /clone=RMUBH06 /clone_end=3 /gb=AI171167 /gi=3711207 /ug=Rn.19270 /len=596
L12380_at	2085.8	P	0.000388	2369.9	P	0.000322	I	0.000499		L12380 Rattus norvegicus ADP-ribosylation factor 1 mRNA, complete cds /cds=(74,619) /gb=L12380 /gi=438861 /ug=Rn.1391 /len=900
AB013732_at	592.9	P	0.013092	1444.9	P	0.00418	I	0.000499		AB013732 Rattus norvegicus mRNA for UDP-glucose dehydrogeanse, complete cds /cds=(110,1591) /gb=AB013732 /gi=3133256 /ug=Rn.3967 /len=2318
rc_AA891797_at	890.4	A	0.175989	2044.6	P	0.024711	I	0.000499		rc_AA891797 EST195600 Rattus norvegicus cDNA, 3 end /clone=RKIAG92 /clone_end=3 /gb=AA891797 /gi=3018676 /ug=Rn.2945 /len=565
X06107_i_at	29.6	A	0.652557	15.9	A	0.265142	I	0.000509		X06107 Rat mRNA (clone IGF1AB1) for insulin-like growth factor I /cds=(258,737) /gb=X06107 /gi=56424 /ug=Rn.6282 /len=958
rc_AA875327_at	178.8	A	0.218983	284.9	M	0.048995	I	0.000533		rc_AA875327 UI-R-E0-cn-h-05-0-UI.s1 Rattus norvegicus cDNA, 3 end /clone=UI-R-E0-cn-h-05-0-UI /clone_end=3 /gb=AA875327 /gi=2980275 /ug=Rn.2880 /len=377
D14014_g_at	327	A	0.107301	899	P	0.005643	I	0.000533		D14014 RATCYCLD1 Rat mRNA for cyclin D1, complete cds
U03491_at	454.7	A	0.127645	1190.3	P	0.011447	I	0.000533		U03491 Rattus norvegicus Wistar transforming growth factor beta-3 mRNA, complete cds /cds=(398,1636) /gb=U03491 /gi=424131 /ug=Rn.7018 /len=2614
U09540_g_at	33.8	A	0.52062	283.3	P	0.035163	I	0.000533		U09540 RNU09540 Rattus norvegicus Sprague-Dawley cytochrome P450 (CYP1B1) mRNA, complete cds
AF104362_at	387.9	P	0.001354	739	P	0.000219	I	0.000533		AF104362 Rattus rattus osteoadherin mRNA, complete cds
U52034cds_i_at	10.6	A	0.918663	10.5	A	0.824011	I	0.000533		U52034cds RNU52034 Rattus norvegicus Pem gene, complete cds
U16025_at	194.5	A	0.175989	308.1	P	0.031336	I	0.000533		U16025 Rattus norvegicus class Ib RT1 mRNA, complete cds /cds=(0,1019) /gb=U16025 /gi=717092 /ug=Rn.19044 /len=1311
X57281_at	4.6	A	0.810313	35.4	A	0.32083	I	0.000533		X57281 Rat NGlyR mRNA for neonatal glycine receptor /cds=(1172,2530) /gb=X57281 /gi=56743 /ug=Rn.10379 /len=3865
U49099_at	192.2	P	0.000562	325.1	P	0.000468	I	0.000533		U49099 Rattus norvegicus cis-Golgi p28 (p28) mRNA, complete cds /cds=(9,761) /gb=U49099 /gi=1354151 /ug=Rn.6390 /len=2412
D25224_at	8101.4	P	0.000219	11462.9	P	0.000219	I	0.000533		D25224 Rat mRNA for 40kDa ribosomal protein, complete cds /cds=(65,952) /gb=D25224 /gi=466438 /ug=Rn.999 /len=1018
rc_AA859994_at	154.7	P	0.009985	221.7	P	0.000562	I	0.000533		rc_AA859994 UI-R-E0-ca-b-02-0-UI.s1 Rattus norvegicus cDNA, 3 end /clone=UI-R-E0-ca-b-02-0-UI /clone_end=3 /gb=AA859994 /gi=2949514 /ug=Rn.17034 /len=574
rc_AA874982_at	86.7	P	0.031336	127.4	P	0.014937	I	0.000533		rc_AA874982 UI-R-E0-cf-c-06-0-UI.s1 Rattus norvegicus cDNA, 3 end /clone=UI-R-E0-cf-c-06-0-UI /clone_end=3 /gb=AA874982 /gi=2979930 /ug=Rn.3195 /len=519
rc_AA875534_at	27.7	A	0.892699	147.2	A	0.561639	I	0.000533		rc_AA875534 UI-R-E0-cv-g-03-0-UI.s1 Rattus norvegicus cDNA, 3 end /clone=UI-R-E0-cv-g-03-0-UI /clone_end=3 /gb=AA875534 /gi=2980482 /ug=Rn.22101 /len=362
rc_AA799740_at	57.7	M	0.05447	98.8	P	0.021866	I	0.000533		rc_AA799740 EST189237 Rattus norvegicus cDNA, 3 end /clone=RHEAE68 /clone_end=3 /gb=AA799740 /gi=2862695 /ug=Rn.3717 /len=658
rc_AI232321_at	350.5	P	0.002617	632	P	0.000562	I	0.00057		rc_AI232321 EST229009 Rattus norvegicus cDNA, 3 end /clone=RKICA22 /clone_end=3 /gb=AI232321 /ug=Rn.24630 /len=590
X68400_at	31.7	A	0.52062	95.9	A	0.107301	I	0.00057		X68400 R.norvegicus mRNA for protein kinase C-eta /cds=(28,2079) /gb=X68400 /gi=56915 /ug=Rn.10398 /len=2615
U67309_at	58.6	A	0.67917	153	A	0.47938	I	0.00057		U67309 Rattus norvegicus neuronal nitric oxide synthase mRNA, complete cds /cds=(101,4492) /gb=U67309 /gi=1527148 /ug=Rn.10573 /len=4592
AF022136_at	155.5	A	0.098054	495.1	P	0.011447	I	0.00057		AF022136 Rattus norvegicus connexin 40 (GJA5) gene, partial cds /cds=(0,480) /gb=AF022136 /gi=2674103 /ug=Rn.10851 /len=2418
rc_AI102562_at	1440.2	P	0.00418	2937.3	P	0.001354	I	0.00057		rc_AI102562 EST211851 Rattus norvegicus cDNA, 3 end /clone=REMBP28 /clone_end=3 /gb=AI102562 /gi=3707306 /ug=Rn.2714 /len=405
rc_AA866269_at	6.8	A	0.94553	8.1	A	0.964837	I	0.00057		rc_AA866269 UI-R-A0-bg-a-11-0-UI.s1 Rattus norvegicus cDNA, 3 end /clone=UI-R-A0-bg-a-11-0-UI /clone_end=3 /gb=AA866269 /gi=2961730 /ug=Rn.24972 /len=388
S82820mRNA_s_at	47.5	A	0.697453	129.4	A	0.35869	I	0.000608		S82820mRNA GSTA5=glutathione S-transferase Yc2 subunit [rats, Morris hepatoma cell line, mRNA, 1274 nt]
X17053cds_s_at	94.3	A	0.066865	242.2	P	0.002617	I	0.000608		X17053cds RATJE Rat immediate-early serum-responsive JE gene
rc_AI639169_at	70.7	P	0.003585	86.3	P	0.000959	I	0.000608		Rat mixed-tissue library Rattus norvegicus cDNA clone rx04422 3 , mRNA sequence [Rattus norvegicus]
rc_AA817887_at	3271.6	P	0.000388	3247.9	P	0.000322	I	0.000608		rc_AA817887 UI-R-A0-af-c-04-0-UI.s2 Rattus norvegicus cDNA, 3 end /clone=UI-R-A0-af-c-04-0-UI /clone_end=3 /gb=AA817887 /gi=2887767 /ug=Rn.1152 /len=557
M23572_at	24	A	0.378184	141.6	P	0.021866	I	0.000608		M23572 Rattus norvegicus gene 33 DNA /cds=(82,1461) /gb=M23572 /gi=1561666 /ug=Rn.10581 /len=3428
rc_AA874794_g_at	538	P	0.000673	717.4	P	0.000805	I	0.000608		rc_AA874794 UI-R-E0-bw-f-10-0-UI.s1 Rattus norvegicus cDNA, 3 end /clone=UI-R-E0-bw-f-10-0-UI /clone_end=3 /gb=AA874794 /gi=2979742 /ug=Rn.3126 /len=523
rc_AA893124_at	79.4	A	0.066865	148.1	P	0.039365	I	0.000608		rc_AA893124 EST196927 Rattus norvegicus cDNA, 3 end /clone=RKIBC43 /clone_end=3 /gb=AA893124 /gi=3020003 /ug=Rn.13477 /len=473
D26154cds_at	43.5	A	0.189687	91.7	A	0.07383	I	0.000649		D26154cds RATRB109 Rat mRNA for RB109 (brain specific protein), complete cds
U55836_at	14	A	0.956032	19.5	A	0.892699	I	0.000649		U55836 Rattus norvegicus parathyroid hormone receptor PTH2 mRNA, complete cds /cds=(217,1857) /gb=U55836 /gi=1620220 /ug=Rn.10601 /len=1977
rc_AI639517_at	44.2	A	0.715253	101.3	A	0.561639	I	0.000649		Rat mixed-tissue library Rattus norvegicus cDNA clone rx00670 3 , mRNA sequence [Rattus norvegicus]
rc_AI176052_at	797	P	0.001602	911	P	0.000388	I	0.000649		rc_AI176052 EST219628 Rattus norvegicus cDNA, 3 end /clone=ROVBJ90 /clone_end=3 /gb=AI176052 /ug=Rn.60 /len=587
M57276_at	135.6	P	0.011447	235.2	P	0.003585	I	0.000649		M57276 Rat leukocyte antigen MRC-OX44 mRNA, complete cds /cds=(161,820) /gb=M57276 /gi=205897 /ug=Rn.2133 /len=1699
X00461_at	2.2	A	0.997383	4.5	A	0.991311	I	0.000649		X00461 Rat gene for alpha-lactalbumin /cds=(34,513) /gb=X00461 /gi=56547 /ug=Rn.10479 /len=730
X54096_at	127.4	A	0.397994	155	A	0.267463	I	0.000649		X54096 Rat mRNA for lecithin-cholesterol acyltransferase (EC 2.3.1.43) (LCAT) /cds=(21,1343) /gb=X54096 /gi=56563 /ug=Rn.10481 /len=1362
AJ002940cds_s_at	37.4	A	0.861235	137.3	A	0.250724	I	0.000693		AJ002940cds RNAJ2940 Rattus norvegicus mRNA for retinoic acid receptor alpha1, partial
U74586_at	7.6	A	0.939581	36.1	A	0.602006	I	0.000693		U74586 Rattus norvegicus double-stranded RNA specific adenosine deaminase (RED2) mRNA, complete cds /cds=(325,2565) /gb=U74586 /gi=1814269 /ug=Rn.10683 /len=2721
rc_AI638950_at	61.1	A	0.418069	98.9	A	0.081337	I	0.000693		Rat mixed-tissue library Rattus norvegicus cDNA clone rx02769 3 , mRNA sequence [Rattus norvegicus]
rc_AI178207_at	4766.1	P	0.000562	7525.1	P	0.000266	I	0.000693		rc_AI178207 EST221872 Rattus norvegicus cDNA, 3 end /clone=RPLCN51 /clone_end=3 /gb=AI178207 /ug=Rn.4153 /len=513
U23407_at	11.9	A	0.824011	207.3	A	0.150527	I	0.000693		U23407 Rattus norvegicus cellular retinoic acid-binding protein II (CRABP II) mRNA, complete cds /cds=(111,530) /gb=U23407 /gi=727432 /ug=Rn.11333 /len=817
AF060116_at	18.4	A	0.861235	29.8	A	0.795978	I	0.000693		AF060116 Rattus norvegicus cortactin-binding protein 1 mRNA, complete cds /cds=(424,4182) /gb=AF060116 /gi=3091151 /ug=Rn.14545 /len=4636
rc_AA875069_at	126.3	P	0.003585	238	P	0.004863	I	0.000693		rc_AA875069 UI-R-E0-cb-h-05-0-UI.s1 Rattus norvegicus cDNA, 3 end /clone=UI-R-E0-cb-h-05-0-UI /clone_end=3 /gb=AA875069 /gi=2980017 /ug=Rn.3342 /len=543
rc_AA894193_at	186.9	P	0.001354	180.1	P	0.000322	I	0.000693		rc_AA894193 EST197996 Rattus norvegicus cDNA, 3 end /clone=RSPAS42 /clone_end=3 /gb=AA894193 /gi=3021072 /ug=Rn.11542 /len=584
D28560_g_at	92	P	0.011447	168.1	P	0.005643	I	0.000701		D28560 RATNPHIII Rat mRNA for phosphodiesterase I
AFFX_Rat_beta-actin_5_st	25.5	A	0.981719	68.6	A	0.891021	I	0.000722		V01217 Rat gene encoding cytoplasmic beta-actin (_5, _M, _3 represent transcript regions 5 prime, Middle, and 3 prime respectively)
Z35138cds_s_at	40.5	A	0.824011	65.4	A	0.5	I	0.000739		Z35138cds RRFIBGFB R.rattus mRNA for fibroblast growth factor receptor 2b, keratinocyte growth factor receptor (2117bp)
rc_AI144767_s_at	30.5	A	0.541184	91.3	A	0.218983	I	0.000739		rc_AI144767 UI-R-BT0-pr-c-03-0-UI.s1 Rattus norvegicus cDNA, 3 end /clone=UI-R-BT0-pr-c-03-0-UI /clone_end=3 /gb=AI144767 /ug=Rn.1033 /len=475
L35271_at	705.8	P	0.00418	870.9	P	0.001602	I	0.000739		L35271 Rattus norvegicus AML1 mRNA, complete cds /cds=(400,1752) /gb=L35271 /gi=529577 /ug=Rn.11201 /len=2006
D17512_at	2021.9	P	0.014937	3710.8	P	0.003585	I	0.000739		D17512 Rat mRNA for CRP2 (cysteine-rich protein 2), complete cds /cds=(56,682) /gb=D17512 /gi=487283 /ug=Rn.1196 /len=1154
AF057025_at	44.4	A	0.218983	91.1	A	0.07383	I	0.000739		AF057025 Rattus norvegicus toll protein mRNA, complete cds /cds=(259,2766) /gb=AF057025 /gi=3044207 /ug=Rn.14534 /len=3366
rc_AA875027_at	20.5	A	0.901946	30.6	A	0.660442	I	0.000739		rc_AA875027 UI-R-E0-cb-g-10-0-UI.s1 Rattus norvegicus cDNA, 3 end /clone=UI-R-E0-cb-g-10-0-UI /clone_end=3 /gb=AA875027 /gi=2979975 /ug=Rn.3209 /len=189
rc_AA891576_r_at	3.8	A	0.98584	7.3	A	0.932373	I	0.000774		rc_AA891576 EST195379 Rattus norvegicus cDNA, 3 end /clone=RKIAE17 /clone_end=3 /gb=AA891576 /gi=3018455 /ug=Rn.2393 /len=402
M86912exon_g_at	89.8	A	0.418069	224.4	M	0.043968	I	0.000789		M86912exon RATAT1B Rat angiotensin receptor (AT1) gene, single exon
rc_AI639464_at	1.5	A	0.990015	6	A	0.732537	I	0.000789		Rat mixed-tissue library Rattus norvegicus cDNA clone rx01112 3 , mRNA sequence [Rattus norvegicus]
D21132_at	673.7	P	0.019304	1095.1	P	0.013092	I	0.000789		D21132 Rat mRNA for phosphatidylinositol transfer protein (beta isoform), complete cds /cds=(24,839) /gb=D21132 /gi=516831 /ug=Rn.2399 /len=2680
rc_AA866435_at	49	A	0.732537	53.8	A	0.581931	I	0.000789		rc_AA866435 UI-R-E0-ch-f-03-0-UI.s1 Rattus norvegicus cDNA, 3 end /clone=UI-R-E0-ch-f-03-0-UI /clone_end=3 /gb=AA866435 /gi=2961896 /ug=Rn.3107 /len=284
M81642_at	458.2	P	0.011447	1288.5	P	0.000468	I	0.000841		M81642 Rat G-protein coupled thrombin receptor mRNA, complete cds /cds=(73,1371) /gb=M81642 /gi=207465 /ug=Rn.2609 /len=3418
rc_AA859593_at	375.5	M	0.05447	620.8	P	0.013092	I	0.000841		rc_AA859593 UI-R-E0-bs-e-02-0-UI.s1 Rattus norvegicus cDNA, 3 end /clone=UI-R-E0-bs-e-02-0-UI /clone_end=3 /gb=AA859593 /gi=2949113 /ug=Rn.22621 /len=406
rc_AA874984_at	5.8	A	0.67917	10.6	A	0.541184	I	0.000841		rc_AA874984 UI-R-E0-cf-c-08-0-UI.s1 Rattus norvegicus cDNA, 3 end /clone=UI-R-E0-cf-c-08-0-UI /clone_end=3 /gb=AA874984 /gi=2979932 /ug=Rn.22640 /len=558
rc_AA800044_at	218.4	P	0.035163	210	P	0.009985	I	0.000841		rc_AA800044 EST189541 Rattus norvegicus cDNA, 3 end /clone=RHEAI75 /clone_end=3 /gb=AA800044 /gi=2862999 /ug=Rn.3851 /len=630
D42148_at	1290.5	P	0.000468	1786.5	P	0.000388	I	0.000896		D42148 RATGPF Rat mRNA for growth potentiating factor, complete cds
rc_AA800693_at	10.2	A	0.561639	144.6	M	0.05447	I	0.000896		rc_AA800693 EST190190 Rattus norvegicus cDNA, 3 end /clone=RLUAK36 /clone_end=3 /gb=AA800693 /gi=2863648 /ug=Rn.6620 /len=533
rc_AI639453_i_at	138.4	A	0.366636	255.6	A	0.197123	I	0.000916		Rat mixed-tissue library Rattus norvegicus cDNA clone rx00152 3 , mRNA sequence [Rattus norvegicus]
M61875_s_at	347	A	0.089405	533.7	P	0.017001	I	0.000955		M61875 Rattus norvegicus glycoprotein CD44 (CD44) mRNA, complete cds /cds=(112,1206) /gb=M61875 /gi=576532 /ug=Rn.1120 /len=2747
U75395UTR#1_s_at	201.3	P	0.031336	304.9	P	0.008689	I	0.000955		U75395UTR#1 RNFSKCC2 Rattus norvegicus furosemide-sensitive K-Cl cotransporter mRNA, 3 untranslated region, partial sequence
AF038591_at	681.2	P	0.003067	880.9	P	0.002228	I	0.000955		AF038591 Rattus norvegicus cytoplasmic aminopeptidase P (APP) mRNA, complete cds /cds=(44,1915) /gb=AF038591 /gi=2760919 /ug=Rn.3473 /len=2381
rc_AA860024_at	4816.7	P	0.000219	5941.3	P	0.000219	I	0.000955		rc_AA860024 UI-R-E0-ca-d-10-0-UI.s1 Rattus norvegicus cDNA, 3 end /clone=UI-R-E0-ca-d-10-0-UI /clone_end=3 /gb=AA860024 /gi=2949544 /ug=Rn.1421 /len=533
rc_AA875148_at	227.7	P	0.009985	479.2	P	0.001141	I	0.000955		rc_AA875148 UI-R-E0-bu-h-05-0-UI.s2 Rattus norvegicus cDNA, 3 end /clone=UI-R-E0-bu-h-05-0-UI /clone_end=3 /gb=AA875148 /gi=2980096 /ug=Rn.767 /len=500
rc_AA891713_at	2250.6	P	0.000468	2835.8	P	0.000388	I	0.000955		rc_AA891713 EST195516 Rattus norvegicus cDNA, 3 end /clone=RKIAF86 /clone_end=3 /gb=AA891713 /gi=3018592 /ug=Rn.3567 /len=450
rc_AA800519_at	191.4	P	0.009985	283.7	P	0.011447	I	0.000955		rc_AA800519 EST190016 Rattus norvegicus cDNA, 3 end /clone=RLUAB11 /clone_end=3 /gb=AA800519 /gi=2863474 /ug=Rn.3883 /len=612
K02814_g_at	139.9	A	0.127645	203.6	P	0.011447	I	0.001017		K02814 Rat major acute phase alpha-1 protein (MAP), complete cds /cds=(0,1273) /gb=K02814 /gi=205305 /ug=Rn.2581 /len=1389
M96630_at	207.1	A	0.218983	401.1	M	0.043968	I	0.001017		M96630 RATSEC61B Rattus rattus sec61 homologue mRNA, complete cds
U36785_at	1.5	A	0.992457	2.5	A	0.988553	I	0.001017		U36785 Rattus norvegicus putative pheromone receptor VN1 mRNA, complete cds /cds=(269,1216) /gb=U36785 /gi=1039469 /ug=Rn.10226 /len=1386
rc_AI105463_at	23.9	A	0.066865	88.6	P	0.001602	I	0.001017		rc_AI105463 EST214752 Rattus norvegicus cDNA, 3 end /clone=RKIBK74 /clone_end=3 /gb=AI105463 /gi=3709537 /ug=Rn.3122 /len=639
U28938_at	153	P	0.039365	231.7	P	0.021866	I	0.001017		U28938 Rattus norvegicus protein tyrosine phosphatase D30 mRNA, complete cds /cds=(62,3712) /gb=U28938 /gi=1144001 /ug=Rn.10163 /len=4871
L23148_at	210.1	A	0.066865	214.8	M	0.043968	I	0.001017		L23148 Rattus norvegicus inhibitor of DNA-binding, splice variant Id1.25, complete cds /cds=(61,555) /gb=L23148 /gi=516116 /ug=Rn.2113 /len=1124
rc_H31747_s_at	16.8	A	0.872355	84.9	A	0.52062	I	0.001017		rc_H31747 EST106104 Rattus norvegicus cDNA, 3 end /clone=RPCAX33 /clone_end=3 /gb=H31747 /gi=977164 /ug=Rn.14589 /len=422
rc_AA892953_s_at	22.2	A	0.810313	28.5	A	0.458816	I	0.001017		rc_AA892953 EST196756 Rattus norvegicus cDNA, 3 end /clone=RKIBA30 /clone_end=3 /gb=AA892953 /gi=3019832 /ug=Rn.22441 /len=439
rc_AA800004_at	20.5	A	0.602006	56.7	A	0.458816	I	0.001017		rc_AA800004 EST189501 Rattus norvegicus cDNA, 3 end /clone=RHEAI19 /clone_end=3 /gb=AA800004 /gi=2862959 /ug=Rn.6269 /len=649
rc_AA800597_at	257.2	P	0.006532	296.6	P	0.004863	I	0.001017		rc_AA800597 EST190094 Rattus norvegicus cDNA, 3 end /clone=RLUAB60 /clone_end=3 /gb=AA800597 /gi=2863552 /ug=Rn.1149 /len=596
D90404_g_at	148.1	A	0.107301	450.8	P	0.011447	I	0.001082		D90404 RATCATC Rat mRNA for cathepsin C
E12625cds_at	15.4	A	0.88284	96.3	A	0.397994	I	0.001082		E12625cds cDNA encoding a rat novel protein which is expressed with nerve injury
rc_AI639008_at	584.4	P	0.014937	396	P	0.001892	I	0.001082		Rat mixed-tissue library Rattus norvegicus cDNA clone rx00127 3 , mRNA sequence [Rattus norvegicus]
L01702_at	76.6	M	0.043968	130.5	P	0.00418	I	0.001082		L01702 Rat protein-tryosine-phosphatase (LRP) mRNA, complete cds /cds=(10,2400) /gb=L01702 /gi=206492 /ug=Rn.18043 /len=2935
L12016_at	407.1	A	0.267463	994.1	M	0.043968	I	0.001082		L12016 Rat tricarboxylate transport protein mRNA, complete cds /cds=(419,1354) /gb=L12016 /gi=310088 /ug=Rn.1404 /len=1927
X06423_at	6649.5	P	0.000388	8147	P	0.000266	I	0.001082		X06423 Rat mRNA for ribosomal protein S8 /cds=(23,649) /gb=X06423 /gi=57138 /ug=Rn.3198 /len=696
M65149_at	208.6	P	0.002617	390.2	P	0.001892	I	0.001082		M65149 Rat CELF mRNA, complete cds /cds=(1,807) /gb=M65149 /gi=203411 /ug=Rn.6975 /len=1200
AF003835_at	74.7	P	0.024711	107.3	P	0.006532	I	0.001082		AF003835 Rattus norvegicus isopentenyl diphosphate-dimethylallyl diphosphate isomerase mRNA, complete cds /cds=(385,1068) /gb=AF003835 /gi=2253700 /ug=Rn.10780 /len=1182
rc_AA859980_at	63.5	A	0.107301	152.1	P	0.008689	I	0.001082		rc_AA859980 UI-R-E0-ca-h-07-0-UI.s1 Rattus norvegicus cDNA, 3 end /clone=UI-R-E0-ca-h-07-0-UI /clone_end=3 /gb=AA859980 /gi=2949500 /ug=Rn.855 /len=482
rc_AA891535_at	287.8	P	0.001602	306.5	P	0.000388	I	0.001082		rc_AA891535 EST195338 Rattus norvegicus cDNA, 3 end /clone=RHEAZ64 /clone_end=3 /gb=AA891535 /gi=3018414 /ug=Rn.7301 /len=621
U17697_s_at	390.3	M	0.05447	498.4	P	0.008689	I	0.001152		U17697 RNU17697 Rattus norvegicus lanosterol 14-alpha-demethylase mRNA, complete cds
M22340cds#1_s_at	15.8	A	0.602006	260.8	A	0.081337	I	0.001152		M22340cds#1 RATLNKP5 Rat link protein gene, exon 5
S65355_g_at	10.2	A	0.339558	142.7	P	0.011447	I	0.001152		S65355 nonselective-type endothelin receptor [rats, brain, mRNA, 2018 nt]
AF003998_at	6.9	A	0.94553	11.8	A	0.910595	I	0.001152		AF003998 Rattus norvegicus Golgi SNARE GS15 mRNA, complete cds /cds=(87,422) /gb=AF003998 /gi=2316077 /ug=Rn.10790 /len=450
rc_AI073164_at	121.7	P	0.002617	168.3	P	0.002617	I	0.001152		rc_AI073164 UI-R-Y0-mi-e-03-0-UI.s1 Rattus norvegicus cDNA, 3 end /clone=UI-R-Y0-mi-e-03-0-UI /clone_end=3 /gb=AI073164 /ug=Rn.20374 /len=447
M22400_at	22.1	A	0.980696	58.4	A	0.749276	I	0.001152		M22400 Rat developmentally regulated intestinal protein (OCI-5) mRNA, complete cds /cds=(114,1907) /gb=M22400 /gi=205799 /ug=Rn.9717 /len=2213
M75153_at	499.1	P	0.000388	642.8	P	0.000388	I	0.001152		M75153 R.norvegicus ras p21-like small GTP-binding protein (24KG) mRNA, complete cds /cds=(0,650) /gb=M75153 /gi=206566 /ug=Rn.1016 /len=895
U35775_at	117.7	P	0.021866	299.5	P	0.008689	I	0.001152		U35775 Rattus norvegicus gamma-adducin mRNA, complete cds /cds=(133,2148) /gb=U35775 /gi=1041239 /ug=Rn.9416 /len=2246
rc_AA858586_at	182.5	A	0.107301	345.6	P	0.024711	I	0.001152		rc_AA858586 UI-R-E0-bq-g-07-0-UI.s1 Rattus norvegicus cDNA, 3 end /clone=UI-R-E0-bq-g-07-0-UI /clone_end=3 /gb=AA858586 /gi=2948926 /ug=Rn.92 /len=413
rc_AA860017_at	133.8	A	0.07383	200.4	P	0.024711	I	0.001152		rc_AA860017 UI-R-E0-ca-d-02-0-UI.s1 Rattus norvegicus cDNA, 3 end /clone=UI-R-E0-ca-d-02-0-UI /clone_end=3 /gb=AA860017 /gi=2949537 /ug=Rn.876 /len=528
rc_AA875151_f_at	5.7	A	0.951005	37.2	A	0.660442	I	0.001152		rc_AA875151 UI-R-E0-ce-e-02-0-UI.s1 Rattus norvegicus cDNA, 3 end /clone=UI-R-E0-ce-e-02-0-UI /clone_end=3 /gb=AA875151 /gi=2980099 /ug=Rn.2805 /len=120
rc_AA799545_at	616.5	P	0.000266	780.8	P	0.000322	I	0.001152		rc_AA799545 EST189042 Rattus norvegicus cDNA, 3 end /clone=RHEAC38 /clone_end=3 /gb=AA799545 /gi=2862500 /ug=Rn.6017 /len=633
AF087037_g_at	118.7	P	0.004863	111.5	P	0.002617	I	0.001226		AF087037 Rattus norvegicus BTG3 mRNA, complete cds
rc_AA851749_s_at	214.1	P	0.000562	322	P	0.000266	I	0.001226		rc_AA851749 EST194517 Rattus norvegicus cDNA, 3 end /clone=RSPAJ35 /clone_end=3 /gb=AA851749 /gi=2939289 /ug=Rn.8538 /len=405
rc_AI044488_at	11.3	A	0.824011	52.2	A	0.5	I	0.001226		rc_AI044488 UI-R-C1-jw-e-10-0-UI.s1 Rattus norvegicus cDNA, 3 end /clone=UI-R-C1-jw-e-10-0-UI /clone_end=3 /gb=AI044488 /ug=Rn.6946 /len=527
rc_AI071299_at	98.7	P	0.006532	137.5	P	0.002228	I	0.001226		rc_AI071299 UI-R-C1-ko-d-03-0-UI.s2 Rattus norvegicus cDNA, 3 end /clone=UI-R-C1-ko-d-03-0-UI /clone_end=3 /gb=AI071299 /ug=Rn.2398 /len=465
M64780_at	381.6	P	0.003067	677.9	P	0.000805	I	0.001226		M64780 Rat agrin mRNA, complete cds /cds=(201,6023) /gb=M64780 /gi=202798 /ug=Rn.2163 /len=7286
rc_AA874889_at	275	A	0.138765	486.9	P	0.019304	I	0.001226		rc_AA874889 UI-R-E0-ci-h-07-0-UI.s1 Rattus norvegicus cDNA, 3 end /clone=UI-R-E0-ci-h-07-0-UI /clone_end=3 /gb=AA874889 /gi=2979837 /ug=Rn.3163 /len=487
rc_AA875019_g_at	423.7	P	0.019304	548.2	P	0.00418	I	0.001226		rc_AA875019 UI-R-E0-cb-f-08-0-UI.s1 Rattus norvegicus cDNA, 3 end /clone=UI-R-E0-cb-f-08-0-UI /clone_end=3 /gb=AA875019 /gi=2979967 /ug=Rn.3204 /len=513
rc_AA894027_at	7	A	0.872355	22.2	A	0.67917	I	0.001226		rc_AA894027 EST197830 Rattus norvegicus cDNA, 3 end /clone=RPLAO72 /clone_end=3 /gb=AA894027 /gi=3020906 /ug=Rn.21427 /len=407
rc_AA799724_g_at	1150.1	P	0.000219	1322.8	P	0.000219	I	0.001226		rc_AA799724 EST189221 Rattus norvegicus cDNA, 3 end /clone=RHEAE52 /clone_end=3 /gb=AA799724 /gi=2862679 /ug=Rn.6228 /len=638
rc_AA800303_at	110.2	A	0.32083	270.3	M	0.05447	I	0.001226		rc_AA800303 EST189800 Rattus norvegicus cDNA, 3 end /clone=RHEAN65 /clone_end=3 /gb=AA800303 /gi=2863258 /ug=Rn.22784 /len=569
U88630_at	20.4	A	0.94553	39.3	A	0.824011	I	0.001304		U88630 RNU88630 Rattus norvegicus Sp1-like zinc finger protein (TIEG) mRNA, complete cds
L13151cds_at	47.9	A	0.234557	79	P	0.006532	I	0.001304		L13151cds RATGAPX Rat GTPase-activating protein (GAP) gene, complete cds
U10894_s_at	157.6	A	0.11716	211	P	0.035163	I	0.001304		U10894 RNU10894 Rattus norvegicus mRNA expressed in carotid artery tissue
rc_AA997367_s_at	7.1	A	0.837065	8	A	0.849473	I	0.001304		rc_AA997367 UI-R-C0-hl-d-02-0-UI.s1 Rattus norvegicus cDNA, 3 end /clone=UI-R-C0-hl-d-02-0-UI /clone_end=3 /gb=AA997367 /ug=Rn.10128 /len=381
rc_AA859645_at	344	P	0.001892	691	P	0.000468	I	0.001304		rc_AA859645 UI-R-E0-bs-a-10-0-UI.s1 Rattus norvegicus cDNA, 3 end /clone=UI-R-E0-bs-a-10-0-UI /clone_end=3 /gb=AA859645 /gi=2949165 /ug=Rn.22428 /len=528
rc_AA875059_at	171.9	P	0.000805	150.8	P	0.000388	I	0.001304		rc_AA875059 UI-R-E0-cb-f-04-0-UI.s1 Rattus norvegicus cDNA, 3 end /clone=UI-R-E0-cb-f-04-0-UI /clone_end=3 /gb=AA875059 /gi=2980007 /ug=Rn.3224 /len=490
rc_AA892649_at	4047	P	0.000219	4883.6	P	0.000219	I	0.001304		rc_AA892649 EST196452 Rattus norvegicus cDNA, 3 end /clone=RKIAV32 /clone_end=3 /gb=AA892649 /gi=3019528 /ug=Rn.8411 /len=515
U05989_at	111.1	P	0.003585	165	P	0.001892	I	0.001387		U05989 Rattus norvegicus clone par-4 induced by effectors of apoptosis mRNA, complete cds /cds=(66,1064) /gb=U05989 /gi=456281 /ug=Rn.9127 /len=2122
rc_AI639132_s_at	140.1	P	0.003585	222.4	P	0.001892	I	0.001387		Rat mixed-tissue library Rattus norvegicus cDNA clone rx01263 3 , mRNA sequence [Rattus norvegicus]
M88469_at	54.7	P	0.019304	220.7	P	0.003585	I	0.001387		M88469 Rattus norvegicus f-spondin mRNA, complete cds /cds=(225,2648) /gb=M88469 /gi=204176 /ug=Rn.7546 /len=4016
rc_AA894155_at	4.8	A	0.810313	31.7	A	0.339558	I	0.001387		rc_AA894155 EST197958 Rattus norvegicus cDNA, 3 end /clone=RSPAR65 /clone_end=3 /gb=AA894155 /gi=3021034 /ug=Rn.7338 /len=480
U86635_g_at	294.1	M	0.05447	476.6	P	0.001892	I	0.001474		U86635 RNU86635 Rattus norvegicus glutathione s-transferase M5 mRNA, complete cds
X74565cds_at	25.3	A	0.901946	99.5	A	0.458816	I	0.001474		X74565cds RNTBFII R.norvegicus TBFII mRNA for polypyrimidine tract binding protein
AA686870_f_at	111.3	A	0.458816	226.8	P	0.039365	I	0.001474		AA686870 EST111576 Rat PC-12 cells, NGF-treated (9 days) Rattus sp. cDNA clone RPNCF62 5 end similar to NADH-ubiquinone oxidoreductase, MLRQ subunit, mRNA sequence [Rattus sp.]
S81478_s_at	555.9	P	0.000388	657.7	P	0.000266	I	0.001474		S81478 3CH134/CL100 PTPase=oxidative stress-inducible protein tyrosine phosphatase [rats, peritoneal macrophage cDNA library, mRNA, 1912 nt]
X53378cds_s_at	6597.1	P	0.000266	8338.9	P	0.000219	I	0.001474		X53378cds RRRSP13 Rat mRNA for ribosomal protein S13
rc_AI639385_at	7.1	A	0.94553	48.6	A	0.378184	I	0.001474		Rat mixed-tissue library Rattus norvegicus cDNA clone rx04815 3 , mRNA sequence [Rattus norvegicus]
rc_AI170212_s_at	100.7	A	0.581931	314.3	A	0.189687	I	0.001474		rc_AI170212 EST216137 Rattus norvegicus cDNA, 3 end /clone=RLUCF03 /clone_end=3 /gb=AI170212 /gi=3710252 /ug=Rn.11007 /len=322
J02646_at	786.3	P	0.000219	845.5	P	0.000219	I	0.001474		J02646 Rat translational initiation factor (eIF-2) alpha subunit mRNA, complete cds /cds=(27,974) /gb=J02646 /gi=204001 /ug=Rn.1488 /len=1377
rc_AA859909_at	406.2	A	0.081337	458.7	P	0.017001	I	0.001474		rc_AA859909 UI-R-E0-cg-b-02-0-UI.s1 Rattus norvegicus cDNA, 3 end /clone=UI-R-E0-cg-b-02-0-UI /clone_end=3 /gb=AA859909 /gi=2949429 /ug=Rn.815 /len=531
rc_AA799604_at	46.1	A	0.138765	61.9	A	0.175989	I	0.001474		rc_AA799604 EST189101 Rattus norvegicus cDNA, 3 end /clone=RHEAD07 /clone_end=3 /gb=AA799604 /gi=2862559 /ug=Rn.24908 /len=497
D10854_at	3424.6	P	0.000322	4753.2	P	0.000322	I	0.001566		D10854 Rat mRNA for aldehyde reductase, complete cds /cds=(53,1030) /gb=D10854 /gi=399659 /ug=Rn.835 /len=1124
D26154UTR#1_at	499.9	P	0.006532	557.7	P	0.001602	I	0.001566		D26154UTR#1 RATRB109 Rat mRNA for RB109 (brain specific protein), complete cds
M97656_s_at	4.3	A	0.998859	5.4	A	0.985063	I	0.001566		M97656 RATSR Rat somatostatin receptor mRNA sequence
S87544_g_at	8.7	A	0.951005	55.5	A	0.35869	I	0.001566		S87544 polyprotein 1-microglobulin/bikunin [rats, liver, mRNA, 1162 nt]
X14254cds_g_at	115.7	A	0.397994	627.7	M	0.043968	I	0.001566		X14254cds RNMHC2I Rat mRNA for MHC class II-associated invariant chain
M83745_at	3.5	A	0.765443	53.9	P	0.007543	I	0.001566		M83745 Rat homologue of Kex2 and furin proteins mRNA, complete cds /cds=(163,2424) /gb=M83745 /gi=205062 /ug=Rn.11384 /len=4986
U67884_at	16.6	A	0.939581	185.6	A	0.438361	I	0.001566		U67884 Rattus norvegicus melanoma inhibitory activity/condrocyte-derived retinoic acid sensitive protein homolog (MIA/CD-RAP) mRNA, complete cds /cds=(12,404) /gb=U67884 /gi=1778170 /ug=Rn.10660 /len=545
rc_AA894101_g_at	322.7	P	0.001892	459.3	P	0.001602	I	0.001566		rc_AA894101 EST197904 Rattus norvegicus cDNA, 3 end /clone=RSPAQ79 /clone_end=3 /gb=AA894101 /gi=3020980 /ug=Rn.1273 /len=622
rc_AA799981_at	241.3	P	0.011447	410.1	P	0.006532	I	0.001566		rc_AA799981 EST189478 Rattus norvegicus cDNA, 3 end /clone=RHEAH87 /clone_end=3 /gb=AA799981 /gi=2862936 /ug=Rn.6263 /len=558
X51531cds_g_at	8.3	A	0.88284	335.1	P	0.001354	I	0.001664		X51531cds RRAMLC1 Rat mRNA for atrial myosin light chain 1
U08136_at	596.8	P	0.000266	878.5	P	0.000219	I	0.001664		U08136 Rattus norvegicus Sprague Dawley Golgi apparatus sialoglycoprotein MG-160 mRNA, complete cds /cds=(234,3749) /gb=U08136 /gi=498340 /ug=Rn.10507 /len=5519
L12381_at	39.5	A	0.378184	422	M	0.05447	I	0.001664		L12381 Rattus norvegicus ADP-ribosylation factor 2 mRNA, complete cds /cds=(120,665) /gb=L12381 /gi=438863 /ug=Rn.11263 /len=1700
rc_AA859578_at	5.4	A	0.918663	65.6	A	0.204022	I	0.001664		rc_AA859578 UI-R-E0-bv-c-10-0-UI.s1 Rattus norvegicus cDNA, 3 end /clone=UI-R-E0-bv-c-10-0-UI /clone_end=3 /gb=AA859578 /gi=2949098 /ug=Rn.22620 /len=521
rc_AA874928_at	72	A	0.32083	214.4	A	0.098054	I	0.001664		rc_AA874928 UI-R-E0-ci-b-02-0-UI.s1 Rattus norvegicus cDNA, 3 end /clone=UI-R-E0-ci-b-02-0-UI /clone_end=3 /gb=AA874928 /gi=2979876 /ug=Rn.2645 /len=519
rc_AA799633_at	285.6	A	0.07383	445.7	P	0.017001	I	0.001664		rc_AA799633 EST189130 Rattus norvegicus cDNA, 3 end /clone=RHEAD41 /clone_end=3 /gb=AA799633 /gi=2862588 /ug=Rn.6212 /len=539
rc_AA800602_s_at	154	A	0.810313	191.1	A	0.67917	I	0.001664		rc_AA800602 EST190099 Rattus norvegicus cDNA, 3 end /clone=RLUAB64 /clone_end=3 /gb=AA800602 /gi=2863557 /ug=Rn.4106 /len=563
X65228cds_s_at	2545.5	P	0.000468	3804.6	P	0.000219	I	0.001767		X65228cds RRRPL23A R.rattus mRNA for ribosomal protein L23a
rc_AI639411_at	82.1	P	0.011447	77.2	P	0.000805	I	0.001767		Rat mixed-tissue library Rattus norvegicus cDNA clone rx04714 3 , mRNA sequence [Rattus norvegicus]
rc_AA849036_at	158.7	A	0.060419	303.5	P	0.005643	I	0.001767		rc_AA849036 EST191798 Rattus norvegicus cDNA, 3 end /clone=RLUAJ79 /clone_end=3 /gb=AA849036 /gi=2936576 /ug=Rn.1974 /len=629
rc_AA900900_s_at	333.5	A	0.081337	412.5	P	0.009985	I	0.001767		rc_AA900900 UI-R-E0-dc-b-04-0-UI.s1 Rattus norvegicus cDNA, 3 end /clone=UI-R-E0-dc-b-04-0-UI /clone_end=3 /gb=AA900900 /gi=3036254 /ug=Rn.7107 /len=462
rc_AA965147_at	296.1	P	0.000388	414.5	P	0.000388	I	0.001767		rc_AA965147 UI-R-C0-hc-h-02-0-UI.s1 Rattus norvegicus cDNA, 3 end /clone=UI-R-C0-hc-h-02-0-UI /clone_end=3 /gb=AA965147 /ug=Rn.1919 /len=397
rc_AI177054_at	1180.5	P	0.001602	1686.2	P	0.000388	I	0.001767		rc_AI177054 EST220661 Rattus norvegicus cDNA, 3 end /clone=ROVCA26 /clone_end=3 /gb=AI177054 /ug=Rn.2722 /len=521
X62528_at	501.1	P	0.001354	768.5	P	0.000562	I	0.001767		X62528 R.rattus mRNA for ribonuclease inhibitor /cds=(118,1488) /gb=X62528 /gi=57670 /ug=Rn.3756 /len=1649
rc_AA891069_at	145.4	P	0.006532	266	P	0.002617	I	0.001767		rc_AA891069 EST194872 Rattus norvegicus cDNA, 3 end /clone=RHEAO61 /clone_end=3 /gb=AA891069 /gi=3017948 /ug=Rn.19443 /len=397
rc_AA894070_at	32.8	A	0.732537	62.7	A	0.64131	I	0.001767		rc_AA894070 EST197873 Rattus norvegicus cDNA, 3 end /clone=RSPAQ30 /clone_end=3 /gb=AA894070 /gi=3020949 /ug=Rn.14850 /len=240
rc_AA894168_at	106	A	0.234557	189	P	0.039365	I	0.001767		rc_AA894168 EST197971 Rattus norvegicus cDNA, 3 end /clone=RSPAR89 /clone_end=3 /gb=AA894168 /gi=3021047 /ug=Rn.25343 /len=426
rc_AA894305_at	88.3	A	0.07383	358.2	P	0.004863	I	0.001767		rc_AA894305 EST198108 Rattus norvegicus cDNA, 3 end /clone=RSPAW34 /clone_end=3 /gb=AA894305 /gi=3021184 /ug=Rn.8173 /len=621
rc_AA799494_at	255.7	A	0.418069	330.7	A	0.250724	I	0.001767		rc_AA799494 EST188991 Rattus norvegicus cDNA, 3 end /clone=RHEAB71 /clone_end=3 /gb=AA799494 /gi=2862449 /ug=Rn.1913 /len=584
D13417_g_at	411.4	P	0.039365	558.4	P	0.035163	I	0.001876		D13417 RATHES1A Rat mRNA for transcription factor HES-1
X99267_g_at	216.1	A	0.150527	361.1	A	0.07383	I	0.001876		X99267 RNX99267 R.norvegicus mRNA for presenilin-2
rc_AI232078_at	400.4	P	0.003067	464.4	P	0.001602	I	0.001876		rc_AI232078 EST228766 Rattus norvegicus cDNA, 3 end /clone=RKIBW60 /clone_end=3 /gb=AI232078 /ug=Rn.11340 /len=597
M20156_at	4139.8	P	0.000219	5127.1	P	0.000219	I	0.001876		M20156 Rat ribosomal protein L18 mRNA, complete cds /cds=(1,567) /gb=M20156 /gi=206723 /ug=Rn.484 /len=607
M86564_at	1986.7	P	0.000219	3367	P	0.000219	I	0.001876		M86564 Rat alpha-prothymosin mRNA, complete cds /cds=(146,484) /gb=M86564 /gi=202965 /ug=Rn.817 /len=1162
rc_AA874874_at	731.1	P	0.000388	838.4	P	0.000219	I	0.001876		rc_AA874874 UI-R-E0-ci-d-12-0-UI.s1 Rattus norvegicus cDNA, 3 end /clone=UI-R-E0-ci-d-12-0-UI /clone_end=3 /gb=AA874874 /gi=2979822 /ug=Rn.3157 /len=513
U76714_at	142.6	A	0.107301	216.9	P	0.006532	I	0.001991		U76714 RRU76714 Rattus norvegicus cell adhesion regulator (CAR1) mRNA, complete cds
rc_AI045395_at	2	A	0.92617	5.7	A	0.810313	I	0.001991		rc_AI045395 UI-R-C1-kg-a-11-0-UI.s1 Rattus norvegicus cDNA, 3 end /clone=UI-R-C1-kg-a-11-0-UI /clone_end=3 /gb=AI045395 /ug=Rn.10780 /len=341
rc_AI072341_at	5.1	A	0.892699	10.4	A	0.861235	I	0.001991		rc_AI072341 UI-R-C2-ng-e-05-0-UI.s1 Rattus norvegicus cDNA, 3 end /clone=UI-R-C2-ng-e-05-0-UI /clone_end=3 /gb=AI072341 /ug=Rn.10661 /len=436
K01677_at	166.5	A	0.127645	255.1	A	0.098054	I	0.001991		K01677 Rat brain-specific identifier sequence (ID) clone p1B337 /cds=UNKNOWN /gb=K01677 /gi=206764 /ug=Rn.3506 /len=1000
D89983_at	431.8	P	0.011447	444.6	P	0.003585	I	0.001991		D89983 Rattus norvegicus mRNA for antizyme inhibitor, complete cds /cds=(730,2076) /gb=D89983 /gi=2641953 /ug=Rn.6290 /len=4269
rc_AA875037_at	101.5	A	0.107301	290.9	P	0.024711	I	0.001991		rc_AA875037 UI-R-E0-cb-a-03-0-UI.s1 Rattus norvegicus cDNA, 3 end /clone=UI-R-E0-cb-a-03-0-UI /clone_end=3 /gb=AA875037 /gi=2979985 /ug=Rn.2559 /len=534
rc_H33003_at	78.2	A	0.749276	181.7	A	0.561639	I	0.001991		rc_H33003 EST108601 Rattus norvegicus cDNA, 3 end /clone=RPNAD16 /clone_end=3 /gb=H33003 /gi=978420 /ug=Rn.14618 /len=382
rc_AA894045_at	55	A	0.35869	80.9	A	0.250724	I	0.001991		rc_AA894045 EST197848 Rattus norvegicus cDNA, 3 end /clone=RPLAO92 /clone_end=3 /gb=AA894045 /gi=3020924 /ug=Rn.14846 /len=471
rc_AA799745_at	289.8	M	0.048995	310.8	A	0.089405	I	0.001991		rc_AA799745 EST189242 Rattus norvegicus cDNA, 3 end /clone=RHEAE75 /clone_end=3 /gb=AA799745 /gi=2862700 /ug=Rn.3727 /len=568
rc_AA799791_at	191.1	A	0.07383	216.7	P	0.039365	I	0.001991		rc_AA799791 EST189288 Rattus norvegicus cDNA, 3 end /clone=RHEAF40 /clone_end=3 /gb=AA799791 /gi=2862746 /ug=Rn.3716 /len=628
M62889_s_at	6	A	0.956032	12.7	A	0.749276	I	0.002112		M62889 RATSI Rat sucrase-isomaltase mRNA, partial cds
X53949cds_at	16.1	A	0.749276	96.3	A	0.098054	I	0.002112		X53949cds RSGALEM Rat galE mRNA for UDP-galactose 4-epimerase homologue (EC 5.1.3.2)
M21842_at	1.3	A	0.991311	3.2	A	0.983	I	0.002112		M21842 Rat apolipoprotein B (apoB) mRNA, 3 end /cds=(0,212) /gb=M21842 /gi=202952 /ug=Rn.10711 /len=405
AF060819_s_at	1.8	A	0.960635	6	A	0.765443	I	0.002112		AF060819 Rattus norvegicus ras guanyl releasing protein (rasGRP) mRNA, complete cds /cds=(6,2393) /gb=AF060819 /gi=3139002 /ug=Rn.14517 /len=2883
rc_AI639256_at	67.7	P	0.019304	104.6	P	0.013092	I	0.002112		Rat mixed-tissue library Rattus norvegicus cDNA clone rx01019 3 , mRNA sequence [Rattus norvegicus]
rc_AI071399_at	24	A	0.302547	44.7	A	0.098054	I	0.002112		rc_AI071399 UI-R-C2-nb-b-09-0-UI.s1 Rattus norvegicus cDNA, 3 end /clone=UI-R-C2-nb-b-09-0-UI /clone_end=3 /gb=AI071399 /ug=Rn.10761 /len=595
rc_AI175486_at	1719.7	P	0.001354	3070.8	P	0.001602	I	0.002112		rc_AI175486 EST219038 Rattus norvegicus cDNA, 3 end /clone=RMUCO11 /clone_end=3 /gb=AI175486 /ug=Rn.2050 /len=644
rc_AI231213_at	705.8	A	0.089405	663.8	P	0.009985	I	0.002112		rc_AI231213 EST227901 Rattus norvegicus cDNA, 3 end /clone=REMDH23 /clone_end=3 /gb=AI231213 /ug=Rn.3022 /len=582
rc_AA875154_at	12.6	A	0.765443	17.3	A	0.765443	I	0.002112		rc_AA875154 UI-R-E0-ce-e-06-0-UI.s1 Rattus norvegicus cDNA, 3 end /clone=UI-R-E0-ce-e-06-0-UI /clone_end=3 /gb=AA875154 /gi=2980102 /ug=Rn.2807 /len=443
rc_AA892598_g_at	450.1	P	0.001141	590.3	P	0.000805	I	0.002112		rc_AA892598 EST196401 Rattus norvegicus cDNA, 3 end /clone=RKIAU41 /clone_end=3 /gb=AA892598 /gi=3019477 /ug=Rn.4110 /len=631
rc_AA893825_at	35.3	A	0.107301	66.3	M	0.043968	I	0.002112		rc_AA893825 EST197628 Rattus norvegicus cDNA, 3 end /clone=RPLAM06 /clone_end=3 /gb=AA893825 /gi=3020704 /ug=Rn.8976 /len=402
rc_AA894316_at	182.9	A	0.438361	346.6	A	0.204022	I	0.002112		rc_AA894316 EST198119 Rattus norvegicus cDNA, 3 end /clone=RSPAW50 /clone_end=3 /gb=AA894316 /gi=3021195 /ug=Rn.22923 /len=479
AF030378_at	42	A	0.621816	236	A	0.11716	I	0.00224		AF030378 Rattus norvegicus angiopoietin-2 mRNA, partial cds
AF090135_at	3.6	A	0.978134	4.5	A	0.837065	I	0.00224		AF090135 Rattus norvegicus lin-7-Bb mRNA, complete cds
D45249_g_at	1776.9	P	0.000266	2537	P	0.000266	I	0.00224		D45249 RATPRPA28B Rat mRNA for proteasome activator rPA28 subunit alpha, complete cds
L25387_g_at	185.5	P	0.001892	331.8	P	0.000219	I	0.00224		L25387 RATPHOPSHC Rat phosphofructokinase C (PFK-C) mRNA, complete cds
L37966mRNA_at	2.9	A	0.951005	35.5	A	0.284747	I	0.00224		L37966mRNA RATTCRAK Rattus norvegicus T-cell receptor alpha-chain mRNA
U70049cds_at	2.8	A	0.998108	3.8	A	0.998859	I	0.00224		U70049cds RNU70049 Rattus norvegicus jagged2 precursor gene, partial cds
Z14120cds_s_at	62.3	A	0.218983	104	P	0.02786	I	0.00224		Z14120cds RNPDGFACP R.norvegicus mRNA for platelet-derived growth factor A chain (partial)
D31873_g_at	20	A	0.88284	163.8	A	0.47938	I	0.00224		D31873 Rat mRNA for LIMK-1, complete cds /cds=(208,2151) /gb=D31873 /gi=1684611 /ug=Rn.11250 /len=3258
L08595_at	12.7	A	0.602006	113.1	A	0.081337	I	0.00224		L08595 Rat nuclear receptor (RNR-1) mRNA, complete cds /cds=(111,1904) /gb=L08595 /gi=310215 /ug=Rn.9839 /len=2559
L05489_at	41.7	A	0.458816	283.8	A	0.081337	I	0.00224		L05489 Rat heparin-binding EGF-like growth factor mRNA, complete cds /cds=(31,657) /gb=L05489 /gi=204289 /ug=Rn.10148 /len=1550
rc_AA859882_s_at	81.8	A	0.581931	219.1	A	0.162935	I	0.00224		rc_AA859882 UI-R-E0-cc-c-09-0-UI.s1 Rattus norvegicus cDNA, 3 end /clone=UI-R-E0-cc-c-09-0-UI /clone_end=3 /gb=AA859882 /gi=2949402 /ug=Rn.803 /len=378
rc_AA866459_at	259.5	P	0.000219	298	P	0.000219	I	0.00224		rc_AA866459 UI-R-E0-br-f-02-0-UI.s1 Rattus norvegicus cDNA, 3 end /clone=UI-R-E0-br-f-02-0-UI /clone_end=3 /gb=AA866459 /gi=2961920 /ug=Rn.3116 /len=524
rc_H31859_at	31.6	M	0.048995	55.3	P	0.007543	I	0.00224		rc_H31859 EST106368 Rattus norvegicus cDNA, 3 end /clone=RPCAZ82 /clone_end=3 /gb=H31859 /gi=977276 /ug=Rn.22663 /len=308
rc_AA892414_at	471.7	P	0.000673	661.7	P	0.000673	I	0.00224		rc_AA892414 EST196217 Rattus norvegicus cDNA, 3 end /clone=RKIAQ16 /clone_end=3 /gb=AA892414 /gi=3019293 /ug=Rn.25345 /len=448
rc_AA893626_at	158.1	P	0.006532	260.9	P	0.004863	I	0.00224		rc_AA893626 EST197429 Rattus norvegicus cDNA, 3 end /clone=RPLAC73 /clone_end=3 /gb=AA893626 /gi=3020505 /ug=Rn.3698 /len=561
M11794cds#2_f_at	1741.4	A	0.066865	3047	P	0.000388	I	0.002375		M11794cds#2 RATMT12C Rat metallothionein-2 and metallothionein-1 genes, complete cds
D17309_at	226.1	A	0.107301	456.2	M	0.043968	I	0.002375		D17309 Rat mRNA for delta-4-3-ketosteroid 5-beta-reductase, complete cds /cds=(40,1020) /gb=D17309 /gi=450474 /ug=Rn.18087 /len=3189
U56241_at	148.6	A	0.302547	227	A	0.162935	I	0.002375		U56241 Rattus norvegicus transcription factor Maf1 mRNA, complete cds /cds=(34,1005) /gb=U56241 /gi=1326232 /ug=Rn.10725 /len=1923
rc_AA943872_at	4.1	A	0.986908	5.6	A	0.964837	I	0.002375		rc_AA943872 EST199371 Rattus norvegicus cDNA, 3 end /clone=RBRAQ73 /clone_end=3 /gb=AA943872 /gi=3103788 /ug=Rn.5788 /len=547
J04563_at	32.2	A	0.715253	81.8	A	0.438361	I	0.002375		J04563 Rat cAMP phosphodiesterase mRNA, 3 end /cds=UNKNOWN /gb=J04563 /gi=203967 /ug=Rn.2485 /len=2158
X79860_at	8.6	A	0.765443	41.2	A	0.541184	I	0.002375		X79860 R.norvegicus H1SHR mRNA /cds=UNKNOWN /gb=X79860 /gi=587516 /ug=Rn.25409 /len=1789
U67140_g_at	34.5	A	0.849473	48	A	0.765443	I	0.002375		U67140 Rattus norvegicus PSD-95/SAP90-associated protein-4 mRNA, complete cds /cds=(204,3182) /gb=U67140 /gi=1864092 /ug=Rn.11279 /len=3348
rc_AA859921_at	36	A	0.849473	27.4	A	0.765443	I	0.002375		rc_AA859921 UI-R-E0-cg-c-03-0-UI.s1 Rattus norvegicus cDNA, 3 end /clone=UI-R-E0-cg-c-03-0-UI /clone_end=3 /gb=AA859921 /gi=2949441 /ug=Rn.14551 /len=314
rc_AA875500_at	98.2	P	0.035163	171.1	M	0.048995	I	0.002375		rc_AA875500 UI-R-E0-ct-b-11-0-UI.s1 Rattus norvegicus cDNA, 3 end /clone=UI-R-E0-ct-b-11-0-UI /clone_end=3 /gb=AA875500 /gi=2980448 /ug=Rn.2857 /len=459
rc_AA875577_at	20.1	A	0.732537	78.6	A	0.378184	I	0.002375		rc_AA875577 UI-R-E0-cm-c-10-0-UI.s1 Rattus norvegicus cDNA, 3 end /clone=UI-R-E0-cm-c-10-0-UI /clone_end=3 /gb=AA875577 /gi=2980525 /ug=Rn.2966 /len=475
rc_H33491_at	125	P	0.039365	196.8	P	0.008689	I	0.002375		rc_H33491 EST109547 Rattus norvegicus cDNA, 3 end /clone=RPNAS68 /clone_end=3 /gb=H33491 /gi=978908 /ug=Rn.19436 /len=569
rc_AA892298_at	69.4	A	0.07383	69.7	A	0.066865	I	0.002375		rc_AA892298 EST196101 Rattus norvegicus cDNA, 3 end /clone=RKIAO74 /clone_end=3 /gb=AA892298 /gi=3019177 /ug=Rn.14747 /len=601
rc_AA892635_at	88	A	0.234557	122.1	A	0.204022	I	0.002375		rc_AA892635 EST196438 Rattus norvegicus cDNA, 3 end /clone=RKIAV15 /clone_end=3 /gb=AA892635 /gi=3019514 /ug=Rn.12720 /len=478
rc_AA893662_at	55.3	A	0.284747	109.6	A	0.066865	I	0.002375		rc_AA893662 EST197465 Rattus norvegicus cDNA, 3 end /clone=RPLAI16 /clone_end=3 /gb=AA893662 /gi=3020541 /ug=Rn.14817 /len=457
rc_AA799691_at	193.5	A	0.397994	463.3	M	0.043968	I	0.002375		rc_AA799691 EST189188 Rattus norvegicus cDNA, 3 end /clone=RHEAE11 /clone_end=3 /gb=AA799691 /gi=2862646 /ug=Rn.6967 /len=628
V01217_at	12875.6	P	0.000219	16042.8	P	0.000219	MI	0.002517		V01217 Rat gene encoding cytoplasmic beta-actin /cds=(6,1133) /gb=V01217 /gi=55574 /ug=Rn.69 /len=1785
D26154UTR#1_g_at	1676.1	P	0.000219	2378.2	P	0.000219	MI	0.002517		D26154UTR#1 RATRB109 Rat mRNA for RB109 (brain specific protein), complete cds
AB000778_s_at	76.4	A	0.189687	142.3	P	0.014937	MI	0.002517		AB000778 Rattus norvegicus mRNA for phospholipase D, complete cds /cds=(195,3419) /gb=AB000778 /gi=2828349 /ug=Rn.11130 /len=4945
rc_AA891729_at	9114.2	P	0.000388	10991.3	P	0.000468	MI	0.002517		rc_AA891729 EST195532 Rattus norvegicus cDNA, 3 end /clone=RKIAG06 /clone_end=3 /gb=AA891729 /gi=3018608 /ug=Rn.6014 /len=584
M81639_at	127.7	A	0.07383	165.5	P	0.003585	MI	0.002517		M81639 Rattus norvegicus stannin mRNA /cds=UNKNOWN /gb=M81639 /gi=207078 /ug=Rn.6147 /len=2897
D88672_at	114.2	P	0.039365	144.3	P	0.013092	MI	0.002517		D88672 Rat mRNA for phospholipase D, complete cds /cds=(336,3137) /gb=D88672 /gi=2077942 /ug=Rn.9798 /len=4562
rc_AA799434_at	4.6	A	0.998859	8.9	A	0.968664	MI	0.002517		rc_AA799434 EST188931 Rattus norvegicus cDNA, 3 end /clone=RHEAB01 /clone_end=3 /gb=AA799434 /gi=2862389 /ug=Rn.6184 /len=730
J00797cds_s_at	1969.3	P	0.000219	3699	P	0.000219	MI	0.002667		J00797cds RATTUBAL1 Rat alpha-tubulin gene, exon 1
U20121_at	17.1	A	0.939581	52.3	A	0.660442	MI	0.002667		U20121 RNU20121 Rattus norvegicus type XI collagen alpha-1 chain (COL11A1) mRNA, partial cds
AB000362_at	47.1	A	0.397994	78.9	A	0.138765	MI	0.002667		AB000362 Rat mRNA for CIRP, complete cds /cds=(18,536) /gb=AB000362 /gi=1783167 /ug=Rn.21398 /len=552
U88572_at	1.4	A	0.996933	5	A	0.951005	MI	0.002667		U88572 Rattus norvegicus AMPA receptor interacting protein GRIP mRNA, complete cds /cds=(186,3524) /gb=U88572 /gi=1890855 /ug=Rn.10717 /len=4527
J05166_at	51.6	A	0.810313	658.4	A	0.089405	MI	0.002667		J05166 Rat band 3 Cl-/HCO3- exchanger (B3RP2) mRNA, complete cds /cds=(200,3904) /gb=J05166 /gi=203090 /ug=Rn.9860 /len=4057
rc_AI231807_g_at	5102.3	P	0.000219	7430.2	P	0.000219	MI	0.002667		rc_AI231807 EST228495 Rattus norvegicus cDNA, 3 end /clone=RHECO52 /clone_end=3 /gb=AI231807 /ug=Rn.1905 /len=607
rc_AI237535_s_at	624.2	P	0.021866	1144.7	P	0.003585	MI	0.002667		rc_AI237535 EST234097 Rattus norvegicus cDNA, 3 end /clone=RPLDA30 /clone_end=3 /gb=AI237535 /ug=Rn.6940 /len=472
rc_AA859752_at	16.7	A	0.561639	48.6	A	0.250724	MI	0.002667		rc_AA859752 UI-R-E0-bx-c-07-0-UI.s1 Rattus norvegicus cDNA, 3 end /clone=UI-R-E0-bx-c-07-0-UI /clone_end=3 /gb=AA859752 /gi=2949272 /ug=Rn.116 /len=465
rc_AA892319_at	420.9	P	0.009985	507.6	P	0.005643	MI	0.002667		rc_AA892319 EST196122 Rattus norvegicus cDNA, 3 end /clone=RKIAP01 /clone_end=3 /gb=AA892319 /gi=3019198 /ug=Rn.19709 /len=593
rc_AA892395_s_at	23.1	A	0.837065	29.3	A	0.697453	MI	0.002667		rc_AA892395 EST196198 Rattus norvegicus cDNA, 3 end /clone=RKIAP91 /clone_end=3 /gb=AA892395 /gi=3019274 /ug=Rn.3773 /len=591
rc_AA893230_at	16.6	A	0.541184	77.5	A	0.127645	MI	0.002667		rc_AA893230 EST197033 Rattus norvegicus cDNA, 3 end /clone=RKIBD83 /clone_end=3 /gb=AA893230 /gi=3020109 /ug=Rn.13485 /len=646
rc_AA799539_at	152.7	P	0.00418	287.1	P	0.004863	MI	0.002667		rc_AA799539 EST189036 Rattus norvegicus cDNA, 3 end /clone=RHEAC31 /clone_end=3 /gb=AA799539 /gi=2862494 /ug=Rn.6200 /len=615
X07648cds_at	809.5	P	0.000562	1314.5	P	0.000322	MI	0.002825		X07648cds RNAG Rat mRNA for amyloidogenic glycoprotein (rAG), cognate of human A4 amyloid precursor protein
rc_AA893618_s_at	231.9	A	0.218983	427.6	M	0.048995	MI	0.002825		rc_AA893618 EST197421 Rattus norvegicus cDNA, 3 end /clone=RPLAC64 /clone_end=3 /gb=AA893618 /gi=3020497 /ug=Rn.8582 /len=384
rc_AA996446_at	35.8	A	0.837065	69	A	0.561639	MI	0.002825		rc_AA996446 UI-R-C0-hi-e-06-0-UI.s1 Rattus norvegicus cDNA, 3 end /clone=UI-R-C0-hi-e-06-0-UI /clone_end=3 /gb=AA996446 /ug=Rn.8889 /len=536
rc_AA858520_g_at	217.8	A	0.11716	384	M	0.043968	MI	0.002825		rc_AA858520 UI-R-E0-bt-e-06-0-UI.s1 Rattus norvegicus cDNA, 3 end /clone=UI-R-E0-bt-e-06-0-UI /clone_end=3 /gb=AA858520 /gi=2948860 /ug=Rn.22500 /len=498
J05499_at	37.2	A	0.378184	29.7	A	0.267463	MI	0.002825		J05499 Rattus norvegicus L-glutamine amidohydrolase mRNA, complete cds /cds=(131,1738) /gb=J05499 /gi=1196813 /ug=Rn.10202 /len=2225
D89863_at	85.9	A	0.32083	258.4	P	0.014937	MI	0.002825		D89863 Rattus norvegicus mRNA for M-Ras, complete cds /cds=(436,1062) /gb=D89863 /gi=2209074 /ug=Rn.10641 /len=1540
rc_AA892303_at	149.8	A	0.52062	122.8	A	0.561639	MI	0.002825		rc_AA892303 EST196106 Rattus norvegicus cDNA, 3 end /clone=RKIAO80 /clone_end=3 /gb=AA892303 /gi=3019182 /ug=Rn.3257 /len=501
rc_AA894016_g_at	157.9	A	0.32083	222.5	A	0.250724	MI	0.002825		rc_AA894016 EST197819 Rattus norvegicus cDNA, 3 end /clone=RPLAO60 /clone_end=3 /gb=AA894016 /gi=3020895 /ug=Rn.8555 /len=397
L13407_i_at	5	A	0.979556	6.6	A	0.88351	MI	0.002834		L13407 RATKINDB Rattus novegicus calcium/calmodulin-dependent protein kinase II delta subunit mRNA, partial cds
D26111_s_at	40.2	A	0.88284	21	A	0.64131	MI	0.002991		D26111 RATCLCK2 Rat mRNA for chloride channels (ClC-K2L and ClC-K2S), complete cds
D64060_s_at	28	A	0.872355	38.5	A	0.732537	MI	0.002991		D64060 Rattus norvegicus mRNA for DNA (cytosine-5-) -methyltransferase, partial cds
M26534_f_at	66.6	A	0.438361	517.7	P	0.024711	MI	0.002991		M26534 Rat kallikrein-like serine protease (RSKG-50) gene, 3 end /cds=(0,567) /gb=M26534 /gi=206773 /ug=Rn.9881 /len=613
M64795_f_at	69.4	A	0.94553	97	A	0.581931	MI	0.002991		M64795 Rat MHC class I antigen gene (RT1-u haplotype), complete cds /cds=(0,1097) /gb=M64795 /gi=205441 /ug=Rn.3577 /len=1098
X05111_at	6.8	A	0.781017	45.8	A	0.267463	MI	0.002991		X05111 Rat mRNA for T-cell marker CD2 antigen /cds=(90,1124) /gb=X05111 /gi=55907 /ug=Rn.10328 /len=1168
rc_AI639044_at	242.5	A	0.250724	469.6	P	0.035163	MI	0.002991		Rat mixed-tissue library Rattus norvegicus cDNA clone rx00646 3 , mRNA sequence [Rattus norvegicus]
X55572_at	27.1	A	0.581931	110.6	A	0.107301	MI	0.002991		X55572 R.norvegicus Apo D mRNA /cds=(72,641) /gb=X55572 /gi=287649 /ug=Rn.11339 /len=847
X68101_at	250.8	P	0.013092	407.8	P	0.001602	MI	0.002991		X68101 R.norvegicus trg mRNA /cds=(0,2217) /gb=X68101 /gi=550419 /ug=Rn.10431 /len=3227
U07971_at	88.1	P	0.002617	124.3	P	0.000322	MI	0.002991		U07971 Rattus norvegicus Sprague-Dawley L-arginine-glycine amidinotransferase mRNA, partial cds /cds=(48,1319) /gb=U07971 /gi=475452 /ug=Rn.1500 /len=2260
D85189_at	146	P	0.000219	181.3	P	0.000322	MI	0.002991		D85189 Rattus norvegicus mRNA for Acyl-CoA synthetase, complete cds /cds=(185,2197) /gb=D85189 /gi=2392022 /ug=Rn.2366 /len=4862
M13979_at	24.1	A	0.765443	61.1	A	0.5	MI	0.002991		M13979 Rat brain glucose-transporter protein mRNA, complete cds /cds=(208,1686) /gb=M13979 /gi=204413 /ug=Rn.3205 /len=2571
rc_AA874968_at	4.8	A	0.872355	64.8	A	0.660442	MI	0.002991		rc_AA874968 UI-R-E0-cf-b-02-0-UI.s1 Rattus norvegicus cDNA, 3 end /clone=UI-R-E0-cf-b-02-0-UI /clone_end=3 /gb=AA874968 /gi=2979916 /ug=Rn.22639 /len=498
rc_AA892207_at	8.1	A	0.918663	41.5	A	0.35869	MI	0.002991		rc_AA892207 EST196010 Rattus norvegicus cDNA, 3 end /clone=RKIAN67 /clone_end=3 /gb=AA892207 /gi=3019086 /ug=Rn.12938 /len=484
AF072865_g_at	545.7	A	0.138765	339.7	A	0.218983	MD	0.997009		AF072865 Rattus norvegicus thioredoxin reductase (TrxR2) mRNA, nuclear gene encoding mitochondrial protein, complete cds
L07380_at	168.7	A	0.098054	118.4	A	0.11716	MD	0.997009		L07380 RATGHRFRG Rattus rattus (clone pGR2) growth hormone-releasing factor receptor mRNA sequence
rc_AI104781_at	234.9	P	0.014937	115.9	A	0.089405	MD	0.997009		rc_AI104781 EST214070 Rattus norvegicus cDNA, 3 end /clone=RHECI94 /clone_end=3 /gb=AI104781 /gi=3709059 /ug=Rn.18399 /len=494
AF009329_at	299.8	P	0.001141	189.9	P	0.001141	MD	0.997009		AF009329 Rattus norvegicus enhancer-of-split and hairy-related protein 1 (SHARP-1) mRNA, complete cds /cds=(237,998) /gb=AF009329 /gi=2267586 /ug=Rn.10784 /len=3101
rc_AA892422_at	909	P	0.000388	532	P	0.000468	MD	0.997009		rc_AA892422 EST196225 Rattus norvegicus cDNA, 3 end /clone=RKIAQ27 /clone_end=3 /gb=AA892422 /gi=3019301 /ug=Rn.3762 /len=460
M33312cds_s_at	1171.5	A	0.127645	700.1	A	0.098054	MD	0.997175		M33312cds RATCYP2A1 Rat hepatic steroid hydroxylase IIA1 (CYP2A1) gene, complete cds
AF062594_g_at	238.5	P	0.000805	140	P	0.002228	MD	0.997175		AF062594 Rattus norvegicus nucleosome assembly protein mRNA, complete cds
U40999_at	316.8	A	0.458816	136	A	0.795978	MD	0.997175		U40999 Rattus norvegicus retinal protein (RRG4) mRNA, complete cds /cds=(34,756) /gb=U40999 /gi=1161377 /ug=Rn.1609 /len=1253
X52477_at	238	A	0.138765	34.8	A	0.837065	MD	0.997175		X52477 Rat pcRC201 mRNA for pre-pro-complement C3 /cds=(41,5032) /gb=X52477 /gi=56953 /ug=Rn.11378 /len=5066
U73525_at	6053.3	P	0.000468	5036.9	P	0.000468	MD	0.997175		U73525 Rattus norvegicus thioredoxin mRNA, nuclear gene encoding mitochondrial protein, complete cds /cds=(55,555) /gb=U73525 /gi=1809118 /ug=Rn.967 /len=1261
AJ223083_at	163.2	A	0.5	30.1	A	0.795978	MD	0.997333		AJ223083 RAN223083 Rattus norvegicus mRNA for retinoic acid X receptor gamma-1, partial
Z69594_at	150.6	A	0.284747	84.8	A	0.47938	MD	0.997333		Z69594 R.norvegicus platelet glycoprotein V gene /cds=(2,1705) /gb=Z69594 /gi=2104855 /ug=Rn.9800 /len=2186
rc_AI639085_at	22.7	A	0.602006	10	A	0.918663	MD	0.997333		Rat mixed-tissue library Rattus norvegicus cDNA clone rx02424 3 , mRNA sequence [Rattus norvegicus]
rc_AA799779_at	496.9	P	0.005643	300.6	A	0.060419	MD	0.997333		rc_AA799779 EST189276 Rattus norvegicus cDNA, 3 end /clone=RHEAF24 /clone_end=3 /gb=AA799779 /gi=2862734 /ug=Rn.1739 /len=679
U73142_at	118.1	P	0.021866	85.6	P	0.021866	MD	0.997483		U73142 Rattus norvegicus p38 mitogen activated protein kinase mRNA, complete cds /cds=(11,1093) /gb=U73142 /gi=1621646 /ug=Rn.3293 /len=3132
D25233UTR#1_at	108.5	A	0.11716	83.7	A	0.204022	MD	0.997483		D25233UTR#1 RATRP Rat mRNA for retinoblastoma protein, partial sequence
AF022819_at	230.3	M	0.05447	142.7	A	0.204022	MD	0.997483		AF022819 Rattus norvegicus putative potassium channel TWIK mRNA, complete cds
AF023302_s_at	1970.8	A	0.162935	977.2	A	0.339558	MD	0.997483		AF023302 Rattus norvegicus reggie1-1 mRNA, complete cds
AF030163_s_at	341	A	0.089405	234.9	A	0.339558	MD	0.997483		AF030163 Rattus norvegicus uncoupling protein-3 (UCP3) mRNA, nuclear gene encoding mitochondrial protein, complete cds
AF039832_at	479.6	A	0.204022	329.5	A	0.32083	MD	0.997483		AF039832 Rattus norvegicus homeobox protein (rPtx2) mRNA, complete cds
X07189cds_at	361	A	0.204022	172.2	A	0.234557	MD	0.997483		X07189cds RRIGG2C R.rattus mRNA for Ig heavy chain constant region
rc_AA893443_at	1589	P	0.000266	1355.4	P	0.000322	MD	0.997483		rc_AA893443 EST197246 Rattus norvegicus cDNA, 3 end /clone=RLIAB52 /clone_end=3 /gb=AA893443 /gi=3020322 /ug=Rn.4992 /len=548
rc_AA957961_at	814.7	P	0.002617	750.1	P	0.005643	MD	0.997483		rc_AA957961 UI-R-E1-fz-g-08-0-UI.s1 Rattus norvegicus cDNA, 3 end /clone=UI-R-E1-fz-g-08-0-UI /clone_end=3 /gb=AA957961 /ug=Rn.3562 /len=462
rc_AI014163_at	273.5	P	0.007543	219	M	0.043968	MD	0.997483		rc_AI014163 EST207718 Rattus norvegicus cDNA, 3 end /clone=RSPBF82 /clone_end=3 /gb=AI014163 /ug=Rn.3723 /len=550
rc_H31907_at	406.6	P	0.000673	250.5	P	0.001141	MD	0.997483		rc_H31907 EST106452 Rattus norvegicus cDNA, 3 end /clone=RPCBC73 /clone_end=3 /gb=H31907 /gi=977324 /ug=Rn.13413 /len=336
rc_AA893717_at	473.4	P	0.003585	316	P	0.00418	MD	0.997483		rc_AA893717 EST197520 Rattus norvegicus cDNA, 3 end /clone=RPLAI79 /clone_end=3 /gb=AA893717 /gi=3020596 /ug=Rn.19950 /len=472
M15427_s_at	1444.5	P	0.001892	1003.4	P	0.003067	D	0.997625		M15427 Rat c-raf protooncogene mRNA encoding raf protein, complete cds /cds=(40,1986) /gb=M15427 /gi=206544 /ug=Rn.5936 /len=2524
D13927_g_at	260.3	A	0.189687	68.2	A	0.438361	D	0.997625		D13927 RATCRCN Rat mRNA for ClC-K1 protein, complete cds
J04486_at	149.4	P	0.031336	21.7	A	0.5	D	0.997625		J04486 Rat insulin growth factor-binding protein mRNA, complete cds /cds=(263,1177) /gb=J04486 /gi=203175 /ug=Rn.6813 /len=1482
rc_AA893242_g_at	139.9	P	0.007543	10	A	0.378184	D	0.997625		rc_AA893242 EST197045 Rattus norvegicus cDNA, 3 end /clone=RKIBD96 /clone_end=3 /gb=AA893242 /gi=3020121 /ug=Rn.6215 /len=643
L07408_at	74.6	A	0.175989	13.4	A	0.47938	D	0.99776		L07408 RATIGKVCL Rattus norvegicus (hybridoma 56R-3) immunoglobulin rearranged kappa-chain mRNA variable (V) region, partial cds
S68944_i_at	526.9	A	0.127645	272.9	A	0.302547	D	0.99776		S68944 Na+/Cl(-)-dependent neurotransmitter transporter [rats, brain, mRNA, 3762 nt]
M12492mRNA#1_at	404.9	P	0.039365	99.2	A	0.150527	D	0.99776		M12492mRNA#1 Rat type II cAMP-dependent protein kinase regulatory subunit mRNA, 3 end /cds=UNKNOWN /gb=M12492 /gi=206670 /ug=Rn.4075 /len=3108
U82623_g_at	614.7	P	0.000266	495.9	P	0.000322	D	0.99776		U82623 Rattus norvegicus cytocentrin mRNA, complete cds /cds=(119,2200) /gb=U82623 /gi=2697021 /ug=Rn.7107 /len=3602
U20643mRNA#2_f_at	2529.7	P	0.019622	1288.6	A	0.075978	D	0.997864		U20643mRNA#2 RNU20643 Rattus norvegicus aldolase A gene, 5 region
M98820_at	225.3	P	0.019304	174	P	0.031336	D	0.997888		M98820 Rat interleukin 1-beta mRNA, complete cds /cds=(76,882) /gb=M98820 /gi=204905 /ug=Rn.9869 /len=1329
X91988_at	564.9	P	0.014937	351	M	0.05447	D	0.997888		X91988 R.norvegicus mRNA for Stat5b protein /cds=UNKNOWN /gb=X91988 /gi=1143541 /ug=Rn.11355 /len=2615
rc_AI639405_at	378.1	P	0.003585	68.3	A	0.32083	D	0.997888		Rat mixed-tissue library Rattus norvegicus cDNA clone rx01294 3 , mRNA sequence [Rattus norvegicus]
rc_AA850734_at	423.9	P	0.00418	217.1	P	0.013092	D	0.997888		rc_AA850734 EST193502 Rattus norvegicus cDNA, 3 end /clone=ROVAK16 /clone_end=3 /gb=AA850734 /gi=2938274 /ug=Rn.1923 /len=477
Y00404_s_at	5019.7	P	0.011447	4089.4	P	0.002617	D	0.998009		Y00404 Rat mRNA for copper-zinc-containing superoxide dismutase /cds=(93,557) /gb=Y00404 /gi=57274 /ug=Rn.6059 /len=650
AF007583_at	1817.7	P	0.021866	1264.4	P	0.035163	D	0.998009		AF007583 Rattus norvegicus acetylcholinesterase-associated collagen (COLQ) mRNA, complete cds /cds=(45,1421) /gb=AF007583 /gi=2564193 /ug=Rn.10841 /len=2731
rc_AI639207_at	428.1	M	0.048995	320.6	A	0.218983	D	0.998009		Rat mixed-tissue library Rattus norvegicus cDNA clone rx03980 3 , mRNA sequence [Rattus norvegicus]
rc_AI171243_at	261.2	P	0.001602	109.8	P	0.00418	D	0.998124		rc_AI171243 EST217198 Rattus norvegicus cDNA, 3 end /clone=RMUBI06 /clone_end=3 /gb=AI171243 /gi=3711283 /ug=Rn.8686 /len=631
M95591_at	682	A	0.234557	273.3	A	0.5	D	0.998124		M95591 RATSST Rattus rattus hepatic squalene synthetase mRNA, complete cds
S73007_g_at	141.4	M	0.048995	52.6	A	0.234557	D	0.998124		S73007 synuclein SYN1 {alternatively spliced} [rats, mRNA, 695 nt]
rc_AI639338_at	380.7	P	0.011447	196.1	P	0.014937	D	0.998124		Rat mixed-tissue library Rattus norvegicus cDNA clone rx01696 3 , mRNA sequence [Rattus norvegicus]
rc_AA866250_at	898.2	M	0.043968	525.1	A	0.098054	D	0.998124		rc_AA866250 UI-R-A0-bd-e-02-0-UI.s1 Rattus norvegicus cDNA, 3 end /clone=UI-R-A0-bd-e-02-0-UI /clone_end=3 /gb=AA866250 /gi=2961696 /ug=Rn.3017 /len=390
rc_AI169372_g_at	216.7	A	0.32083	126	A	0.47938	D	0.998233		rc_AI169372 EST215216 Rattus norvegicus cDNA, 3 end /clone=RKIBR42 /clone_end=3 /gb=AI169372 /gi=3705680 /ug=Rn.2184 /len=651
D00403_at	203.8	A	0.339558	95.5	A	0.541184	D	0.998233		D00403 RATIL1A Rat interleukin-1 alpha mRNA, complete cds
D16309_at	780	A	0.127645	745.8	A	0.066865	D	0.998233		D16309 RATCLND3 Rat mRNA for cyclin D3, complete cds
X77209_at	301.1	P	0.009985	51.5	A	0.189687	D	0.998233		X77209 R.norvegicus Hsp70-3 gene /cds=(13,1938) /gb=X77209 /gi=1814002 /ug=Rn.22532 /len=2546
AF028784mRNA#1_s_at	133.7	A	0.397994	40.5	A	0.581931	D	0.998233		AF028784mRNA#1 Rattus norvegicus glial fibrillary acidic protein alpha (GFAP) gene, alternative spliced form, complete cds; and glial fibrillary acidic protein delta (GFAP) gene, alternative spliced form, partial cds
L11694_at	5277.8	P	0.000562	2488.2	P	0.000388	D	0.998233		L11694 Rattus norvegicus phosphoglucomutase mRNA, complete cds /cds=(43,1731) /gb=L11694 /gi=393212 /ug=Rn.9970 /len=1842
X77235_at	588.3	P	0.031336	488	A	0.089405	D	0.998233		X77235 R.norvegicus mRNA for ARL gene 4 /cds=(110,712) /gb=X77235 /gi=515919 /ug=Rn.9258 /len=1034
rc_AA859911_at	380.7	P	0.011447	282.1	P	0.024711	D	0.998233		rc_AA859911 UI-R-E0-cg-b-05-0-UI.s1 Rattus norvegicus cDNA, 3 end /clone=UI-R-E0-cg-b-05-0-UI /clone_end=3 /gb=AA859911 /gi=2949431 /ug=Rn.24851 /len=447
rc_AA819643_at	426	P	0.000673	235.2	P	0.005643	D	0.998336		rc_AA819643 UI-R-A0-an-f-10-0-UI.s1 Rattus norvegicus cDNA, 3 end /clone=UI-R-A0-an-f-10-0-UI /clone_end=3 /gb=AA819643 /gi=2888907 /ug=Rn.2277 /len=568
rc_AA942685_at	988.2	P	0.000388	593.1	P	0.000219	D	0.998336		rc_AA942685 EST198184 Rattus norvegicus cDNA, 3 end /clone=RBRAA17 /clone_end=3 /gb=AA942685 /gi=3102601 /ug=Rn.2589 /len=620
L04485mRNA_s_at	1172.9	P	0.005643	845.4	P	0.008689	D	0.998336		L04485mRNA RATMAPKK Rattus norvegicus MAP kinase kinase mRNA, complete cds
Y09333_at	343.8	P	0.031336	174.2	A	0.060419	D	0.998336		Y09333 R.norvegicus mRNA for mitochondrial very-long-chain acyl-CoA thioesterase /cds=(100,1461) /gb=Y09333 /gi=2832738 /ug=Rn.11326 /len=1711
E03424cds_s_at	174.3	P	0.02786	9.5	A	0.837065	D	0.998336		E03424cds DNA encoding GTP cyclohydrolase I
U12514_at	418.1	A	0.089405	223.2	A	0.250724	D	0.998336		U12514 Rattus norvegicus transcriptional regulator MSX-2 (MSX-2) partially processed mRNA, complete cds /cds=(3,422) /gb=U12514 /gi=529693 /ug=Rn.10414 /len=461
rc_AI234351_at	159.4	A	0.138765	62.9	A	0.458816	D	0.998336		rc_AI234351 EST231039 Rattus norvegicus cDNA, 3 end /clone=RLUCZ93 /clone_end=3 /gb=AI234351 /ug=Rn.18280 /len=494
L12384_at	2552.8	P	0.000562	1949.4	P	0.002617	D	0.998336		L12384 Rattus norvegicus ADP-ribosylation factor 5 mRNA, complete cds /cds=(94,636) /gb=L12384 /gi=438869 /ug=Rn.10974 /len=1058
AF045464_s_at	182.9	P	0.031336	79.9	A	0.098054	D	0.998434		AF045464 Rattus norvegicus aflatoxin B1 aldehyde reductase (AFAR) mRNA, complete cds
M58040_at	328.2	P	0.008689	126.5	P	0.013092	D	0.998434		M58040 Rat transferrin receptor mRNA, 3 end /cds=(0,1869) /gb=M58040 /gi=207463 /ug=Rn.9961 /len=3413
X57523_g_at	321.5	P	0.019304	188.7	P	0.031336	D	0.998526		X57523 R.norvegicus mtp1 mRNA /cds=(0,2224) /gb=X57523 /gi=56716 /ug=Rn.10763 /len=2664
AB012214_s_at	433.9	M	0.048995	221.2	A	0.11716	D	0.998526		AB012214 Rattus rattus mRNA for DNA cytosine 5 methyltransferase, complete cds
AJ010386_s_at	150.9	A	0.089405	96.9	A	0.438361	D	0.998526		AJ010386 RNO010386 Rattus norvegicus mRNA for ETR-R3b protein, alternatively spliced isoform
D82074_at	104.7	P	0.024711	38.6	A	0.32083	D	0.998526		D82074 RATBHF1MA Rattus sp. mRNA for BHF-1, complete cds
L07380_g_at	668.8	P	0.02786	282.2	A	0.07383	D	0.998526		L07380 RATGHRFRG Rattus rattus (clone pGR2) growth hormone-releasing factor receptor mRNA sequence
rc_AI639142_at	162.1	P	0.011447	114.2	P	0.02786	D	0.998526		Rat mixed-tissue library Rattus norvegicus cDNA clone rx05123 3 , mRNA sequence [Rattus norvegicus]
rc_AI178135_at	1455.4	P	0.001141	1279.9	P	0.000673	D	0.998526		rc_AI178135 EST221798 Rattus norvegicus cDNA, 3 end /clone=RPLCM57 /clone_end=3 /gb=AI178135 /ug=Rn.2765 /len=578
rc_AA799888_at	498	P	0.00418	266.1	P	0.013092	D	0.998526		rc_AA799888 EST189385 Rattus norvegicus cDNA, 3 end /clone=RHEAG56 /clone_end=3 /gb=AA799888 /gi=2862843 /ug=Rn.3831 /len=391
rc_AI044341_s_at	733.9	P	0.000388	611	P	0.000468	D	0.998613		rc_AI044341 UI-R-C0-is-a-11-0-UI.s1 Rattus norvegicus cDNA, 3 end /clone=UI-R-C0-is-a-11-0-UI /clone_end=3 /gb=AI044341 /ug=Rn.3820 /len=409
M62891_at	75	A	0.150527	43.8	A	0.438361	D	0.998613		M62891 R.norvegicus 3.2.3 antigen protein mRNA, complete cds /cds=(16,687) /gb=M62891 /gi=205722 /ug=Rn.11304 /len=1012
Z48225_at	1495.6	P	0.000673	1187	P	0.001892	D	0.998613		Z48225 R.norvegicus mRNA for protein synthesis initiation factor eIF-2B delta subunit /cds=(7,1581) /gb=Z48225 /gi=667055 /ug=Rn.11060 /len=1624
rc_AA859920_at	540.7	P	0.000219	418.4	P	0.000468	D	0.998613		rc_AA859920 UI-R-E0-cg-c-02-0-UI.s1 Rattus norvegicus cDNA, 3 end /clone=UI-R-E0-cg-c-02-0-UI /clone_end=3 /gb=AA859920 /gi=2949440 /ug=Rn.818 /len=551
rc_AI011376_at	295	P	0.002228	141.3	A	0.150527	D	0.998696		rc_AI011376 EST205827 Rattus norvegicus cDNA, 3 end /clone=ROVAU08 /clone_end=3 /gb=AI011376 /ug=Rn.8789 /len=424
AB004277_at	566.7	P	0.031336	314.7	M	0.05447	D	0.998696		AB004277 Rat mRNA for protocadherin 5, partial cds
AF025671_s_at	280.8	A	0.284747	58.5	A	0.749276	D	0.998696		AF025671 Rattus norvegicus caspase 2 (Ich1) mRNA, partial cds
D14418_at	1516.3	P	0.000805	1260.1	P	0.000673	D	0.998696		D14418 Rattus norvegicus PP2A ARa mRNA for A regulatory subunit of protein phosphatase 2A, partial cds
S49003_s_at	1183	M	0.05447	641.1	A	0.127645	D	0.998696		S49003 short isoform growth hormone receptor [rats, mRNA, 1136 nt]
AF039085_at	1114.8	P	0.000468	763.7	P	0.000805	D	0.998696		AF039085 Rattus norvegicus cellugyrin mRNA, complete cds /cds=(153,857) /gb=AF039085 /gi=2773063 /ug=Rn.8682 /len=1108
rc_AI234828_at	493.4	P	0.035163	206.1	A	0.204022	D	0.998696		rc_AI234828 EST231390 Rattus norvegicus cDNA, 3 end /clone=ROVCI28 /clone_end=3 /gb=AI234828 /ug=Rn.7881 /len=523
rc_AA893871_at	471.7	P	0.001602	250.3	P	0.039365	D	0.998696		rc_AA893871 EST197674 Rattus norvegicus cDNA, 3 end /clone=RPLAM87 /clone_end=3 /gb=AA893871 /gi=3020750 /ug=Rn.8155 /len=510
rc_AA799438_at	4552.9	P	0.001141	1944.5	P	0.007543	D	0.998696		rc_AA799438 EST188935 Rattus norvegicus cDNA, 3 end /clone=RHEAB06 /clone_end=3 /gb=AA799438 /gi=2862393 /ug=Rn.3439 /len=590
AFFX-CreX-3_st	278.5	A	0.216524	197	A	0.262827	D	0.998697		X03453 Bacteriophage P1 cre recombinase protein (-5 and -3 represent transcript regions 5 prime and 3 prime respectively)
AF007107_s_at	398.1	P	0.000959	323	P	0.002228	D	0.998774		AF007107 Rattus norvegicus soluble cytochrome b5 mRNA, complete cds /cds=(30,332) /gb=AF007107 /gi=2257954 /ug=Rn.1055 /len=520
J03024_at	162.3	A	0.32083	25.1	A	0.765443	D	0.998774		J03024 Rat beta-adrenergic receptor mRNA, complete cds /cds=(101,1357) /gb=J03024 /gi=202710 /ug=Rn.10206 /len=1959
AB012231_s_at	1178.8	P	0.000562	973.5	P	0.000562	D	0.998774		AB012231 Rattus norvegicus mRNA for NF1-B2, partial cds /cds=(0,907) /gb=AB012231 /gi=2982729 /ug=Rn.9909 /len=1613
J04993_at	8205.9	P	0.000219	6063.6	P	0.000266	D	0.998774		J04993 Rat slow fiber troponin I mRNA, complete cds /cds=(43,606) /gb=J04993 /gi=207517 /ug=Rn.4035 /len=821
rc_AA799452_at	1142.4	P	0.000219	1036.9	P	0.000388	D	0.998774		rc_AA799452 EST188949 Rattus norvegicus cDNA, 3 end /clone=RHEAB22 /clone_end=3 /gb=AA799452 /gi=2862407 /ug=Rn.3136 /len=598
AF044058_at	609	P	0.001354	434.5	P	0.002617	D	0.998848		AF044058 Rattus norvegicus androgen receptor interacting protein mRNA, complete cds
AJ005984_at	243.4	P	0.014937	147.3	P	0.035163	D	0.998848		AJ005984 RNA005984 Rattus norvegicus mRNA alpha-endosulfine (complete coding sequence)
L46593cds_at	2029	P	0.013092	1619.1	P	0.019304	D	0.998848		L46593cds RATRSPR Rattus norvegicus small proline-rich protein (spr) gene, complete cds
Z12158cds_at	738.8	P	0.001892	487	P	0.002617	D	0.998848		Z12158cds RRPDHYE1A R.rattus pyruvate dehydrogenase E1 alpha form 1 subunit
rc_AI639268_at	840.6	P	0.000959	647.1	P	0.002617	D	0.998848		Rat mixed-tissue library Rattus norvegicus cDNA clone rx03018 3 , mRNA sequence [Rattus norvegicus]
rc_AA859690_at	258.4	P	0.004863	101.7	P	0.024711	D	0.998848		rc_AA859690 UI-R-E0-bx-e-11-0-UI.s1 Rattus norvegicus cDNA, 3 end /clone=UI-R-E0-bx-e-11-0-UI /clone_end=3 /gb=AA859690 /gi=2949210 /ug=Rn.51 /len=419
rc_AA866234_at	1652.2	P	0.000219	1249	P	0.000219	D	0.998848		rc_AA866234 UI-R-A0-bg-f-09-0-UI.s1 Rattus norvegicus cDNA, 3 end /clone=UI-R-A0-bg-f-09-0-UI /clone_end=3 /gb=AA866234 /gi=2961680 /ug=Rn.1660 /len=486
rc_AA799534_at	710.8	P	0.001602	671.4	P	0.002617	D	0.998848		rc_AA799534 EST189031 Rattus norvegicus cDNA, 3 end /clone=RHEAC25 /clone_end=3 /gb=AA799534 /gi=2862489 /ug=Rn.8291 /len=556
M74439mRNA_i_at	1101.1	P	0.011719	817.5	P	0.016113	D	0.998898		M74439mRNA RATUDPGV Rattus rattus UDP glucuronosyltransferase gene, complete cds
AJ006295_at	108.2	P	0.024711	57.1	A	0.11716	D	0.998918		AJ006295 RNO6295 Rattus norvegicus mRNA for AF-9
D32249_s_at	1235	P	0.005643	739.3	P	0.009985	D	0.998918		D32249 RATNDAP1 Rattus rattus mRNA for neurodegeneration associated protein 1, complete cds
rc_H32977_at	898.6	P	0.000266	631.1	P	0.000266	D	0.998918		rc_H32977 EST108553 Rattus norvegicus cDNA, 3 end /clone=RPNAB17 /clone_end=3 /gb=H32977 /gi=978394 /ug=Rn.14617 /len=396
rc_AA893982_at	304.2	P	0.006532	172.9	P	0.011447	D	0.998918		rc_AA893982 EST197785 Rattus norvegicus cDNA, 3 end /clone=RPLAO21 /clone_end=3 /gb=AA893982 /gi=3020861 /ug=Rn.12957 /len=521
rc_AA875639_at	230.5	A	0.060419	196.7	A	0.162935	D	0.998983		rc_AA875639 UI-R-E0-ct-f-10-0-UI.s1 Rattus norvegicus cDNA, 3 end /clone=UI-R-E0-ct-f-10-0-UI /clone_end=3 /gb=AA875639 /gi=2980587 /ug=Rn.2986 /len=407
AF015719_s_at	229.1	P	0.02786	152.1	A	0.066865	D	0.998983		AF015719 Rattus norvegicus interleukin-15 (IL-15) mRNA, complete cds
M32167_g_at	167.3	P	0.003067	71.4	P	0.017001	D	0.998983		M32167 Rat glioma-derived vascular endothelial cell growth factor mRNA, complete cds /cds=(4,576) /gb=M32167 /gi=204287 /ug=Rn.1923 /len=630
AB012230_g_at	879.6	P	0.001141	598.3	P	0.000959	D	0.998983		AB012230 Rattus norvegicus mRNA for NF1-B1, partial cds
AB017655_s_at	132.6	P	0.001141	50	P	0.004863	D	0.998983		AB017655 Rattus norvegicus mRNA for muscarinic receptor m2, complete cds
AF062740_g_at	373.8	P	0.019304	209.1	P	0.039365	D	0.998983		AF062740 Rattus norvegicus pyruvate dehydrogenase phosphatase isoenzyme 1 mRNA, complete cds
AF093139_s_at	960.9	P	0.000219	816.8	P	0.000219	D	0.998983		AF093139 Rattus norvegicus tip associating protein (TAP) mRNA, complete cds
U28356_at	300	P	0.00418	115.2	P	0.02786	D	0.998983		U28356 Rattus norvegicus cytosolic protein tyrosine phosphatase HePTP/LC-PTP mRNA, complete cds /cds=(106,1185) /gb=U28356 /gi=886816 /ug=Rn.10160 /len=2032
rc_AI639162_at	720.8	P	0.000673	482.2	P	0.000468	D	0.998983		Rat mixed-tissue library Rattus norvegicus cDNA clone rx01122 3 , mRNA sequence [Rattus norvegicus]
rc_AA891689_g_at	396.4	P	0.000959	227.2	P	0.009985	D	0.998983		rc_AA891689 EST195492 Rattus norvegicus cDNA, 3 end /clone=RKIAF57 /clone_end=3 /gb=AA891689 /gi=3018568 /ug=Rn.14704 /len=421
X57523_at	490.4	A	0.11716	341.1	A	0.107301	D	0.999045		X57523 R.norvegicus mtp1 mRNA /cds=(0,2224) /gb=X57523 /gi=56716 /ug=Rn.10763 /len=2664
M55417exon_s_at	3997.4	A	0.11716	3161.8	A	0.175989	D	0.999045		M55417exon RATPKCGA Rat protein kinase C-gamma (PRKC-gamma) gene, exon 1
rc_AI639108_at	275.7	P	0.024711	105.1	A	0.35869	D	0.999045		Rat mixed-tissue library Rattus norvegicus cDNA clone rx04144 3 , mRNA sequence [Rattus norvegicus]
rc_AA852004_s_at	940.6	P	0.000219	643.5	P	0.000468	D	0.999045		rc_AA852004 EST194773 Rattus norvegicus cDNA, 3 end /clone=RSPAP38 /clone_end=3 /gb=AA852004 /gi=2939544 /ug=Rn.2204 /len=368
X53517_at	362.7	P	0.02786	171.8	A	0.107301	D	0.999045		X53517 R.norvegicus mRNA for antigen CD37 /cds=(57,902) /gb=X53517 /gi=55911 /ug=Rn.2357 /len=1158
AB013130_at	540.2	A	0.098054	175.5	A	0.302547	D	0.999104		AB013130 Rattus norvegicus mRNA for synaptopodin, complete cds
rc_AI105137_s_at	437.6	M	0.05447	263.7	A	0.107301	D	0.999159		rc_AI105137 EST214426 Rattus norvegicus cDNA, 3 end /clone=RKIBG10 /clone_end=3 /gb=AI105137 /gi=3709294 /ug=Rn.3847 /len=622
D10853_at	98.9	P	0.000562	63.9	P	0.002617	D	0.999159		D10853 RATATR Rat mRNA for amidophosphoribosyltransferase
rc_AI638960_g_at	71.1	P	0.035163	18.5	A	0.47938	D	0.999159		Rat mixed-tissue library Rattus norvegicus cDNA clone rx00909 3 , mRNA sequence [Rattus norvegicus]
U19614_g_at	832.1	P	0.000219	557.3	P	0.000219	D	0.999159		U19614 Rattus norvegicus lamina-associated polypeptide 1C (LAP1C) mRNA, complete cds /cds=(58,1578) /gb=U19614 /gi=769854 /ug=Rn.11373 /len=2310
M37584_at	2214.1	P	0.000562	1624.8	P	0.000673	D	0.999159		M37584 Rat histone (H2A.Z) mRNA, complete cds /cds=(44,430) /gb=M37584 /gi=204598 /ug=Rn.3636 /len=811
rc_AA799323_at	506.8	P	0.008689	181	A	0.162935	D	0.999159		rc_AA799323 EST188820 Rattus norvegicus cDNA, 3 end /clone=RHEAA31 /clone_end=3 /gb=AA799323 /gi=2862278 /ug=Rn.6178 /len=328
AJ005046_at	245.4	A	0.138765	36.4	A	0.732537	D	0.999211		AJ005046 RNAJ5046 Rattus norvegicus mRNA for muscle fructose-1,6-bisphosphatase
J04629_at	560.1	P	0.008689	351.2	P	0.039365	D	0.999211		J04629 Rat (Na+, K+)-ATPase-beta-2 subunit mRNA, complete cds /cds=(461,1333) /gb=J04629 /gi=203042 /ug=Rn.10624 /len=1764
M15428complete_seq_at	4668	P	0.000266	3901.8	P	0.000266	D	0.999211		M15428completeSeq Rat activated c-raf oncogene mRNA encoding a fused protein, complete cds /cds=UNKNOWN /gb=M15428 /gi=206546 /ug=Rn.5936 /len=2719
rc_AA859926_at	185.9	A	0.218983	87.3	A	0.561639	D	0.999211		rc_AA859926 UI-R-E0-cg-c-08-0-UI.s1 Rattus norvegicus cDNA, 3 end /clone=UI-R-E0-cg-c-08-0-UI /clone_end=3 /gb=AA859926 /gi=2949446 /ug=Rn.22652 /len=391
rc_AA799700_at	452.2	P	0.000673	255.7	P	0.003585	D	0.999211		rc_AA799700 EST189197 Rattus norvegicus cDNA, 3 end /clone=RHEAE21 /clone_end=3 /gb=AA799700 /gi=2862655 /ug=Rn.11447 /len=540
S74141_s_at	551.9	A	0.204022	349.2	A	0.302547	D	0.999261		S74141 hck=tyrosine kinase [rats, megakaryocytes, mRNA, 1911 nt]
X63574_at	36.9	A	0.267463	7.6	A	0.715253	D	0.999261		X63574 R.norvegicus mRNA for putative G-protein coupled receptor /cds=(655,1941) /gb=X63574 /gi=56315 /ug=Rn.10458 /len=3880
AF012714_at	763.9	P	0.001892	542.8	P	0.002617	D	0.999261		AF012714 Rattus norvegicus hepatic multiple inositol polyphosphate phosphatase (MIPP1) mRNA, partial cds /cds=(0,1325) /gb=AF012714 /gi=2623543 /ug=Rn.2615 /len=2261
rc_AA891727_g_at	2048.2	P	0.000266	1485	P	0.000322	D	0.999261		rc_AA891727 EST195530 Rattus norvegicus cDNA, 3 end /clone=RKIAG04 /clone_end=3 /gb=AA891727 /gi=3018606 /ug=Rn.3418 /len=418
rc_AA892127_at	163.4	A	0.089405	66.2	A	0.267463	D	0.999261		rc_AA892127 EST195930 Rattus norvegicus cDNA, 3 end /clone=RKIAM68 /clone_end=3 /gb=AA892127 /gi=3019006 /ug=Rn.3372 /len=528
rc_AA894318_at	466.6	P	0.013092	188.6	A	0.35869	D	0.999261		rc_AA894318 EST198121 Rattus norvegicus cDNA, 3 end /clone=RSPAW53 /clone_end=3 /gb=AA894318 /gi=3021197 /ug=Rn.4127 /len=569
J05030_at	583.1	P	0.031336	394.6	A	0.07383	D	0.999307		J05030 Rat short chain acyl-coenzyme A dehydrogenase (SCAD) mRNA, complete cds /cds=(27,1271) /gb=J05030 /gi=202686 /ug=Rn.1167 /len=1749
X96488cds_at	272	P	0.039365	173.9	A	0.127645	D	0.999307		X96488cds RNSAPK3 R.norvegicus mRNA for SAP kinase-3
AJ011606_at	493.5	A	0.081337	220.3	A	0.302547	D	0.999307		AJ011606 RNO011606 Rattus norvegicus mRNA for DNA polymerase alpha subunit II, partial
rc_AA799814_at	2036.6	P	0.001892	1002.8	P	0.007543	D	0.999307		rc_AA799814 EST189311 Rattus norvegicus cDNA, 3 end /clone=RHEAF68 /clone_end=3 /gb=AA799814 /gi=2862769 /ug=Rn.6276 /len=475
rc_AA819500_g_at	565.6	P	0.002617	144.8	P	0.003585	D	0.999351		rc_AA819500 UI-R-A0-bl-c-04-0-UI.s1 Rattus norvegicus cDNA, 3 end /clone=UI-R-A0-bl-c-04-0-UI /clone_end=3 /gb=AA819500 /gi=2889589 /ug=Rn.17046 /len=524
rc_AI229655_at	2192.8	P	0.000673	1620.6	P	0.001354	D	0.999351		rc_AI229655 EST226350 Rattus norvegicus cDNA, 3 end /clone=REMCK07 /clone_end=3 /gb=AI229655 /ug=Rn.17740 /len=571
rc_AA892041_at	2293.9	P	0.000562	1674.5	P	0.000673	D	0.999351		rc_AA892041 EST195844 Rattus norvegicus cDNA, 3 end /clone=RKIAL12 /clone_end=3 /gb=AA892041 /gi=3018920 /ug=Rn.2680 /len=606
X59961cds#2_f_at	946.1	P	0.011447	448.4	P	0.031336	D	0.999351		X59961cds#2 R.norvegicus genes for H2A and H2B histones /cds=(0,377) /gb=X59961 /gi=56345 /ug=Rn.11690 /len=378
AF017437_g_at	194.6	P	0.000673	175.3	P	0.002228	D	0.999351		AF017437 Rattus norvegicus integrin-associated protein form 4 (IAP) mRNA, complete cds /cds=(10,966) /gb=AF017437 /gi=2394317 /ug=Rn.10723 /len=1183
rc_AA945583_at	612.7	P	0.009985	425	P	0.021866	D	0.999351		rc_AA945583 EST201082 Rattus norvegicus cDNA, 3 end /clone=RLIAP30 /clone_end=3 /gb=AA945583 /ug=Rn.2700 /len=537
rc_AI170613_g_at	1766.1	P	0.000219	1367.7	P	0.000219	D	0.999351		rc_AI170613 EST216547 Rattus norvegicus cDNA, 3 end /clone=RMUAZ03 /clone_end=3 /gb=AI170613 /gi=3710653 /ug=Rn.1540 /len=542
M62992_at	1230.7	P	0.000322	849	P	0.000673	D	0.999351		M62992 R.rattus glycoprotein p62 gene, complete cds /cds=(716,2293) /gb=M62992 /gi=205953 /ug=Rn.354 /len=2918
rc_AA858640_s_at	1631.4	P	0.000266	1240.7	P	0.000219	D	0.999392		rc_AA858640 UI-R-E0-bq-d-08-0-UI.s1 Rattus norvegicus cDNA, 3 end /clone=UI-R-E0-bq-d-08-0-UI /clone_end=3 /gb=AA858640 /gi=2948980 /ug=Rn.221 /len=463
S78556_at	908.7	P	0.000266	664.2	P	0.000266	D	0.999392		S78556 grp75=75 kda glucose regulated protein [rats, Sprague-Dawley, brain, mRNA, 3001 nt]
J04503_g_at	598.9	P	0.001892	324.5	P	0.00418	D	0.999392		J04503 Rat protein phosphatase 2c mRNA, complete cds /cds=(87,1235) /gb=J04503 /gi=206312 /ug=Rn.4553 /len=1602
rc_AA874813_s_at	1135.3	P	0.003067	722.9	P	0.003067	D	0.999392		rc_AA874813 UI-R-E0-bw-h-07-0-UI.s1 Rattus norvegicus cDNA, 3 end /clone=UI-R-E0-bw-h-07-0-UI /clone_end=3 /gb=AA874813 /gi=2979761 /ug=Rn.8570 /len=445
rc_AI179610_at	1373.6	P	0.000805	1174.1	P	0.007543	D	0.999392		rc_AI179610 EST223333 Rattus norvegicus cDNA, 3 end /clone=RSPCJ56 /clone_end=3 /gb=AI179610 /ug=Rn.3160 /len=604
L20821_at	285.6	P	0.000805	160.1	P	0.001602	D	0.999392		L20821 Rattus norvegicus syntaxin 4 mRNA, complete cds /cds=(31,927) /gb=L20821 /gi=349320 /ug=Rn.10953 /len=973
rc_AA891965_at	721.1	P	0.004863	319.7	M	0.05447	D	0.999392		rc_AA891965 EST195768 Rattus norvegicus cDNA, 3 end /clone=RKIAK14 /clone_end=3 /gb=AA891965 /gi=3018844 /ug=Rn.14724 /len=216
J02752_at	949.5	P	0.011447	498	P	0.017001	D	0.99943		J02752 Rat acyl-coA oxidase mRNA, complete cds /cds=(73,2058) /gb=J02752 /gi=202677 /ug=Rn.6193 /len=3741
AB015194_at	253.1	P	0.013092	98	A	0.089405	D	0.99943		AB015194 Rattus norvegicus mRNA for 50 kD glycoprotein (Rh50), complete cds
K03041mRNA_s_at	60	P	0.009985	10.9	A	0.418069	D	0.99943		K03041mRNA RATOTCB Rat (Sprague-Dawley) ornithine carbamoyltransferase mRNA
S61973_g_at	1390.4	P	0.000219	1064.9	P	0.000219	D	0.99943		S61973 NMDA receptor glutamate-binding subunit [rats, mRNA, 1742 nt]
J03190_g_at	517.7	P	0.003585	338.4	P	0.006532	D	0.99943		J03190 Rat 5-aminolevulinate synthase mRNA, complete cds /cds=(17,1945) /gb=J03190 /gi=203067 /ug=Rn.6274 /len=2052
AF034900mRNA_i_at	1655.6	P	0.02987	1134.2	P	0.02987	D	0.999437		AF034900mRNA Rattus norvegicus olfactory receptor-like protein (SCR D-7) gene, complete cds
S46785_at	547.3	P	0.009985	336.8	P	0.035163	D	0.999467		S46785 insulin-like growth factor binding protein complex acid-labile subunit [rats, liver, mRNA, 2190 nt]
S59892_f_at	443	P	0.000322	344.4	P	0.000219	D	0.999467		S59892 La=autoantigen SS-B/La {3 region, clone K4} [rats, mRNA, 126 nt]
rc_AI639042_at	162.4	P	0.005643	101.3	P	0.021866	D	0.999467		Rat mixed-tissue library Rattus norvegicus cDNA clone rx00146 3 , mRNA sequence [Rattus norvegicus]
rc_AA892400_at	624.6	P	0.009985	426.4	A	0.11716	D	0.999467		rc_AA892400 EST196203 Rattus norvegicus cDNA, 3 end /clone=RKIAQ01 /clone_end=3 /gb=AA892400 /gi=3019279 /ug=Rn.14755 /len=393
X82021cds_at	716.9	P	0.000388	475.7	P	0.000468	D	0.999501		X82021cds RNHSRP R.norvegicus mRNA for heat shock related protein
M91652complete_seq_g_at	5549.2	P	0.000388	4469.1	P	0.000266	D	0.999501		M91652completeSeq Rat glutamine synthetase (glnA) mRNA, complete cds /cds=UNKNOWN /gb=M91652 /gi=204348 /ug=Rn.2204 /len=2793
rc_AA892572_at	1497.2	P	0.000388	1044.3	P	0.001602	D	0.999501		rc_AA892572 EST196375 Rattus norvegicus cDNA, 3 end /clone=RKIAU05 /clone_end=3 /gb=AA892572 /gi=3019451 /ug=Rn.3783 /len=443
rc_AA893699_s_at	810.4	P	0.000388	440.9	P	0.000322	D	0.999501		rc_AA893699 EST197502 Rattus norvegicus cDNA, 3 end /clone=RPLAI57 /clone_end=3 /gb=AA893699 /gi=3020578 /ug=Rn.14824 /len=447
rc_AA799412_g_at	667.1	P	0.008689	409.7	P	0.039365	D	0.999501		rc_AA799412 EST188909 Rattus norvegicus cDNA, 3 end /clone=RHEAA82 /clone_end=3 /gb=AA799412 /gi=2862367 /ug=Rn.17140 /len=495
rc_AI070295_at	258.4	P	0.001141	133.3	P	0.000219	D	0.999533		rc_AI070295 UI-R-Y0-lt-d-01-0-UI.s1 Rattus norvegicus cDNA, 3 end /clone=UI-R-Y0-lt-d-01-0-UI /clone_end=3 /gb=AI070295 /ug=Rn.10250 /len=545
rc_AI009147_at	486.5	P	0.007543	400.5	A	0.081337	D	0.999533		rc_AI009147 EST203598 Rattus norvegicus cDNA, 3 end /clone=REMBJ52 /clone_end=3 /gb=AI009147 /ug=Rn.221 /len=429
rc_AI137862_s_at	1379	P	0.006532	882.4	P	0.004863	D	0.999533		rc_AI137862 UI-R-C0-ik-g-07-0-UI.s1 Rattus norvegicus cDNA, 3 end /clone=UI-R-C0-ik-g-07-0-UI /clone_end=3 /gb=AI137862 /ug=Rn.3293 /len=502
D88890_at	1319.4	P	0.039365	915.4	A	0.060419	D	0.999533		D88890 Rat mRNA for acyl-CoA hydrolase, complete cds /cds=(207,1223) /gb=D88890 /gi=1944427 /ug=Rn.6024 /len=1523
AF020618_at	324.1	M	0.048995	191.1	A	0.089405	D	0.999533		AF020618 Rattus norvegicus progression elevated gene 3 protein mRNA, complete cds
AF091570_s_at	1818.4	P	0.02786	1409.1	M	0.048995	D	0.999533		AF091570 Rattus norvegicus isolate HGL-SP2 olfactory receptor pseudogene, partial sequence
L14937cds#2_s_at	190	P	0.039365	94.8	A	0.138765	D	0.999533		L14937cds#2 RATPC4SLPC Rat germ cell-specific subtilisin-like proprotein convertase PC4 mRNA, complete cds
X80477_at	133.9	A	0.066865	20.5	A	0.781017	D	0.999533		X80477 R.norvegicus P2X mRNA /cds=(209,1408) /gb=X80477 /gi=558239 /ug=Rn.9843 /len=1792
X07320_at	1264.8	P	0.007543	581.8	P	0.014937	D	0.999533		X07320 Rat mRNA for phosphorylase kinase gamma-subunit /cds=(76,1242) /gb=X07320 /gi=56926 /ug=Rn.10399 /len=1388
rc_AA800184_at	196.5	P	0.002617	192.6	P	0.009985	D	0.999533		rc_AA800184 EST189681 Rattus norvegicus cDNA, 3 end /clone=RHEAM20 /clone_end=3 /gb=AA800184 /gi=2863139 /ug=Rn.6294 /len=514
rc_AI176491_at	2722	P	0.000219	1440.1	P	0.000219	D	0.999563		rc_AI176491 EST220076 Rattus norvegicus cDNA, 3 end /clone=ROVBS52 /clone_end=3 /gb=AI176491 /ug=Rn.8096 /len=575
D16443_g_at	422	A	0.060419	270.5	A	0.150527	D	0.999563		D16443 RATREP3B Rat mRNA for prostaglandin E2 receptor EP3 subtype isoform, complete cds
M25348_s_at	201.4	A	0.175989	116.7	A	0.418069	D	0.999563		M25348 RATPHOCNA Rat cyclic nucleotide phosphodiesterase (PDE2) mRNA, partial cds
S81289_f_at	166.9	A	0.098054	75.8	A	0.35869	D	0.999563		S81289 IgM kappa chain variable region {CDR1 to CDR3 region} [rats, LEW, HAR-1 hybridoma cells, mRNA Partial, 408 nt]
X76697_at	127.4	P	0.024711	11.2	A	0.732537	D	0.999563		X76697 R.norvegicus (Wistar) B7 mRNA for B7 antigen /cds=(64,354) /gb=X76697 /gi=435532 /ug=Rn.10314 /len=533
X15580complete_seq_s_at	1073.2	P	0.019304	260.7	A	0.397994	D	0.999563		X15580completeSeq R.norvegicus mRNA for 6-phosphofructo-2-kinase/fructose-2,6-bisphosphatase (clone RL2K-4c, EC 2.7.1.105_/ EC 3.1.3.46) /cds=(0,1415) /gb=X15580 /gi=56923 /ug=Rn.10115 /len=1416
rc_AI639145_at	270.3	A	0.07383	205.7	A	0.218983	D	0.999563		Rat mixed-tissue library Rattus norvegicus cDNA clone rx02082 3 , mRNA sequence [Rattus norvegicus]
D90048exon_g_at	316.4	A	0.098054	79.3	A	0.418069	D	0.999592		D90048exon RATATPB2S Rat Na+, K+ -ATPase (EC 3.6.1.3) beta2 subunit gene and 5 flank
AB007690_s_at	307.4	A	0.081337	130.1	A	0.339558	D	0.999592		AB007690 Rattus norvegicus mRNA for Vesl-2(delta 11), complete cds
AB014722_at	284.3	P	0.014937	154.8	A	0.218983	D	0.999592		AB014722 Rattus norvegicus mRNA for rSALT-1(806), complete cds
D13871_s_at	117.9	A	0.267463	160.6	A	0.397994	D	0.999592		D13871 RATGLUT5 Rat mRNA for glut 5 protein, complete cds
D17521_at	665.6	P	0.005643	329	P	0.011447	D	0.999592		D17521 RATCLC3 Rat mRNA for protein kinase C-regulated chloride channel, complete cds
U88036_at	365.7	A	0.11716	190.1	A	0.339558	D	0.999592		U88036 Rattus norvegicus brain digoxin carrier protein mRNA, complete cds /cds=(118,2103) /gb=U88036 /gi=2501807 /ug=Rn.5641 /len=3622
J03621_at	1938.2	P	0.000562	1523.9	P	0.002228	D	0.999592		J03621 Rat mitochondrial succinyl-CoA synthetase alpha subunit (cytoplasmic precursor) mRNA, complete cds /cds=(490,1491) /gb=J03621 /gi=204355 /ug=Rn.3766 /len=1684
rc_AI229291_at	1984.2	P	0.001141	1521.5	P	0.000805	D	0.999618		rc_AI229291 EST225986 Rattus norvegicus cDNA, 3 end /clone=RBRDG56 /clone_end=3 /gb=AI229291 /ug=Rn.15482 /len=499
S62097_s_at	891.5	P	0.000388	674	P	0.000322	D	0.999618		S62097 Rab geranylgeranyl transferase component B beta subunit [rats, brain, mRNA, 1344 nt]
U36444cds#1_g_at	523.5	P	0.001141	364.9	P	0.014937	D	0.999618		U36444cds#1 RRU36444 Rattus rattus PCTAIRE-1 protein kinase mRNA, alternatively spliced, complete cds
AB009890_at	1120.1	P	0.024711	698.9	A	0.07383	D	0.999643		AB009890 Rattus norvegicus mRNA for spongiotrophoblast specific protein, complete cds
rc_AI639306_at	893	P	0.009985	624.3	P	0.039365	D	0.999643		Rat mixed-tissue library Rattus norvegicus cDNA clone rx00857 3 , mRNA sequence [Rattus norvegicus]
rc_AA799326_s_at	818.3	M	0.043968	340.5	A	0.302547	D	0.999643		rc_AA799326 EST188823 Rattus norvegicus cDNA, 3 end /clone=RHEAA33 /clone_end=3 /gb=AA799326 /gi=2862281 /ug=Rn.3790 /len=633
X76453_at	685.2	P	0.000219	435.3	P	0.002228	D	0.999643		X76453 R.norvegicus (Sprague Dawley) H-rev107 mRNA /cds=(97,579) /gb=X76453 /gi=433962 /ug=Rn.11377 /len=966
D25233UTR#1_g_at	351.2	P	0.000562	206.7	P	0.000468	D	0.999667		D25233UTR#1 RATRP Rat mRNA for retinoblastoma protein, partial sequence
D63761_g_at	717.2	P	0.011447	535.8	P	0.014937	D	0.999667		D63761 Rattus norvegicus mRNA for adrenodoxin reductase, complete cds /cds=(22,1506) /gb=D63761 /gi=2665453 /ug=Rn.10860 /len=1786
AA848218_at	667.7	P	0.001354	531.6	P	0.001354	D	0.999667		AA848218 EST190978 Normalized rat heart, Bento Soares Rattus sp. cDNA clone RHEAC12 5 end similar to DNA topoisomerase I, mRNA sequence [Rattus sp.]
AB018049_s_at	778.5	A	0.081337	499.3	A	0.175989	D	0.999667		AB018049 Rattus norvegicus mRNA for GM3 synthase, complete cds
D10706cds#2_s_at	6830.3	P	0.000266	5445.6	P	0.000219	D	0.999667		D10706cds#2 RATODCB Rat mRNA for ornithine decarboxylase antizyme, complete cds
D49653_s_at	2832.4	P	0.006532	2509.3	P	0.019304	D	0.999667		D49653 RATOBESE Rat mRNA for obese(leptin), complete cds
S71570_s_at	310.7	P	0.014937	311.7	A	0.089405	D	0.999667		S71570 Ca2+/calmodulin-dependent protein kinase II isoform gamma-b [rats, aorta smooth muscle, mRNA Partial, 1764 nt]
rc_AA892868_at	747.9	P	0.000468	620.2	P	0.000805	D	0.999667		rc_AA892868 EST196671 Rattus norvegicus cDNA, 3 end /clone=RKIAY30 /clone_end=3 /gb=AA892868 /gi=3019747 /ug=Rn.14797 /len=528
AB011530_at	438.4	P	0.017001	319.8	M	0.043968	D	0.999689		AB011530 Rattus norvegicus mRNA for MEGF4, complete cds
S79523_at	315.5	P	0.017001	84	A	0.189687	D	0.999689		S79523 lymphocyte membrane protein A.11 {clone RS-2} [rats, Sprague-Dawley, thoracic duct lymphocytes (TDL), mRNA, 1580 nt]
S83025_s_at	19037.9	P	0.000219	15149.7	P	0.000219	D	0.999689		S83025 TSH receptor suppressor element-binding protein-1=Y-box protein [rats, FRTL-5 thyroid cell, mRNA, 1512 nt]
rc_AI639120_at	2673.9	P	0.009985	1763.7	P	0.011447	D	0.999689		Rat mixed-tissue library Rattus norvegicus cDNA clone rx02423 3 , mRNA sequence [Rattus norvegicus]
rc_AI639151_at	243.2	P	0.000673	181.3	P	0.003067	D	0.999689		Rat mixed-tissue library Rattus norvegicus cDNA clone rx02802 3 , mRNA sequence [Rattus norvegicus]
rc_AA875257_at	1153.4	P	0.000805	605.8	P	0.001892	D	0.999689		rc_AA875257 UI-R-E0-cq-d-12-0-UI.s1 Rattus norvegicus cDNA, 3 end /clone=UI-R-E0-cq-d-12-0-UI /clone_end=3 /gb=AA875257 /gi=2980205 /ug=Rn.2850 /len=466
rc_AA799449_g_at	994.6	P	0.000266	631.5	P	0.000805	D	0.999689		rc_AA799449 EST188946 Rattus norvegicus cDNA, 3 end /clone=RHEAB19 /clone_end=3 /gb=AA799449 /gi=2862404 /ug=Rn.3286 /len=553
AA686031_at	307.4	P	0.008689	136	P	0.035163	D	0.99971		AA686031 EST109008 Rat PC-12 cells, NGF-treated (9 days) Rattus sp. cDNA clone RPNAJ84 5 end similar to NADH-ubiquinone oxidoreductase 75 kDa subunit, mRNA sequence [Rattus sp.]
D10755_s_at	3786.8	P	0.000219	3024.4	P	0.000219	D	0.99971		D10755 RATPRORI Rat mRNA for proteasome subunit R-IOTA, complete cds
U21683_at	508.4	A	0.081337	284.4	A	0.302547	D	0.99971		U21683 Rattus norvegicus tyrosine kinase p72 (syk) mRNA, alternative splice sykA, complete cds /cds=(322,2142) /gb=U21683 /gi=975276 /ug=Rn.9135 /len=5248
rc_AA892271_at	388.3	P	0.005643	356.1	P	0.017001	D	0.99971		rc_AA892271 EST196074 Rattus norvegicus cDNA, 3 end /clone=RKIAO45 /clone_end=3 /gb=AA892271 /gi=3019150 /ug=Rn.3767 /len=665
rc_AA892399_at	198.6	P	0.005643	115.4	P	0.02786	D	0.99971		rc_AA892399 EST196202 Rattus norvegicus cDNA, 3 end /clone=RKIAP96 /clone_end=3 /gb=AA892399 /gi=3019278 /ug=Rn.14754 /len=371
rc_AI172097_g_at	2029.6	P	0.039365	1357	M	0.048995	D	0.999729		rc_AI172097 EST218092 Rattus norvegicus cDNA, 3 end /clone=RMUBU88 /clone_end=3 /gb=AI172097 /gi=3712137 /ug=Rn.20418 /len=570
AA685112_at	937.7	P	0.001141	614.2	P	0.002617	D	0.999729		AA685112 EST106280 Rat PC-12 cells, untreated Rattus sp. cDNA clone RPCAZ02 5 end similar to NADH-ubiquinone oxidoreductase complex I 23 kDa precursor (iron-sulfur protein), mRNA sequence [Rattus sp.]
D17695_s_at	181.2	P	0.031336	36.7	A	0.418069	D	0.999729		D17695 RATAQP3 Rat mRNA for water channel aquaporin 3 (AQP3), complete cds
S56464mRNA_at	387	P	0.011447	199.1	P	0.039365	D	0.999729		S56464mRNA S56463S2 HKII=hexokinase II [rats, epididymal fat pad, mRNA Partial, 1456 nt, segment 2 of 2]
rc_AI102031_g_at	5454.8	P	0.001602	4304	P	0.001892	D	0.999729		rc_AI102031 EST211320 Rattus norvegicus cDNA, 3 end /clone=RBRBY15 /clone_end=3 /gb=AI102031 /gi=3706866 /ug=Rn.17098 /len=583
rc_AA799347_at	549.5	A	0.089405	202.7	A	0.204022	D	0.999729		rc_AA799347 EST188844 Rattus norvegicus cDNA, 3 end /clone=RHEAA46 /clone_end=3 /gb=AA799347 /gi=2862302 /ug=Rn.4292 /len=559
rc_AA900413_at	862.3	P	0.005643	492.9	P	0.003585	D	0.999747		rc_AA900413 UI-R-E0-dl-e-12-0-UI.s1 Rattus norvegicus cDNA, 3 end /clone=UI-R-E0-dl-e-12-0-UI /clone_end=3 /gb=AA900413 /gi=3035767 /ug=Rn.15056 /len=449
rc_AA874919_at	254.1	P	0.003067	166.2	P	0.003585	D	0.999747		rc_AA874919 UI-R-E0-ck-g-09-0-UI.s1 Rattus norvegicus cDNA, 3 end /clone=UI-R-E0-ck-g-09-0-UI /clone_end=3 /gb=AA874919 /gi=2979867 /ug=Rn.3174 /len=542
X62875mRNA_at	2328	P	0.019304	1052.7	P	0.039365	D	0.999747		X62875mRNA RNHMGP1 R.norvegicus mRNA for High Mobility Group Protein I (Y), 3 UTR
rc_AI012595_at	1475.8	P	0.000219	1166.8	P	0.000219	D	0.999747		rc_AI012595 EST207046 Rattus norvegicus cDNA, 3 end /clone=RPLAZ36 /clone_end=3 /gb=AI012595 /ug=Rn.1271 /len=641
M58758_at	485.9	P	0.024711	259.3	A	0.060419	D	0.999747		M58758 Rat proton pump polypeptide mRNA, complete cds /cds=(30,2546) /gb=M58758 /gi=206429 /ug=Rn.6015 /len=3865
U07201_at	215.3	P	0.039365	85.8	A	0.150527	D	0.999747		U07201 Rattus norvegicus asparagine synthetase mRNA, secondary transcript, complete cds /cds=(123,1808) /gb=U07201 /gi=460630 /ug=Rn.11172 /len=2226
M84719_at	352	P	0.003585	188.9	P	0.009985	D	0.999765		M84719 Rat flavin-containing monooxygenase 1 (FMO-1) mRNA, complete cds /cds=(44,1642) /gb=M84719 /gi=204151 /ug=Rn.867 /len=2042
AF055714UTR#1_at	49.2	P	0.02786	12	A	0.32083	D	0.999765		AF055714UTR#1 Rattus norvegicus hypertension-regulated vascular factor-1C-4 mRNA, 3 UTR
M59460mRNA#2_at	374.7	M	0.043968	96.6	A	0.234557	D	0.999765		M59460mRNA#2 Rattus rattus liver glycogen phosphorylase mRNA, 3 end /cds=(0,52) /gb=M59460 /gi=206511 /ug=Rn.9818 /len=533
X79321_at	513.4	P	0.031336	323.8	A	0.218983	D	0.999765		X79321 R.norvegicus (Wistar) mRNA for tau microtubule-associated protein /cds=(231,1355) /gb=X79321 /gi=517393 /ug=Rn.2455 /len=5208
AJ007291_at	1443.1	P	0.000468	961.9	P	0.001892	D	0.99978		AJ007291 RNO7291 Rattus norvegicus CAP1 gene
AJ011005_at	1092.8	A	0.107301	471.9	A	0.234557	D	0.99978		AJ011005 RNO011005 Rattus norvegicus mRNA for Ptx3 protein
U26310_at	513.1	P	0.011447	407.5	P	0.019304	D	0.99978		U26310 RNU26310 Rattus norvegicus tensin (Tns) mRNA, partial cds
rc_AA799678_s_at	278.2	P	0.003067	127.1	A	0.11716	D	0.99978		rc_AA799678 EST189175 Rattus norvegicus cDNA, 3 end /clone=RHEAD93 /clone_end=3 /gb=AA799678 /gi=2862633 /ug=Rn.10994 /len=401
rc_AA859919_at	615.8	P	0.000673	432.5	P	0.000468	D	0.99978		rc_AA859919 UI-R-E0-cg-c-01-0-UI.s1 Rattus norvegicus cDNA, 3 end /clone=UI-R-E0-cg-c-01-0-UI /clone_end=3 /gb=AA859919 /gi=2949439 /ug=Rn.2696 /len=474
rc_AA849716_at	720.7	P	0.035163	410.2	A	0.07383	D	0.999795		rc_AA849716 EST192483 Rattus norvegicus cDNA, 3 end /clone=RMUAI07 /clone_end=3 /gb=AA849716 /gi=2937256 /ug=Rn.4030 /len=629
U21718mRNA_at	817.7	P	0.002617	600.5	P	0.002228	D	0.999795		U21718mRNA RNU21718 Rattus norvegicus clone C426 intestinal epithelium proliferating cell-associated mRNA sequence
M16112_g_at	2949.1	P	0.000468	2035.8	P	0.001141	D	0.999795		M16112 Rat brain type II Ca2+/calmodulin-dependent protein kinase beta subunit mRNA, complete cds /cds=(62,1690) /gb=M16112 /gi=206170 /ug=Rn.9743 /len=1840
rc_AI639465_r_at	319.9	P	0.019304	137.3	A	0.267463	D	0.999795		Rat mixed-tissue library Rattus norvegicus cDNA clone rx01612 3 , mRNA sequence [Rattus norvegicus]
rc_AA892831_s_at	2759.9	P	0.000219	1769.4	P	0.000219	D	0.999795		rc_AA892831 EST196634 Rattus norvegicus cDNA, 3 end /clone=RKIAX78 /clone_end=3 /gb=AA892831 /gi=3019710 /ug=Rn.22739 /len=486
rc_AA900199_s_at	2315.1	P	0.000219	1793.8	P	0.000219	D	0.999809		rc_AA900199 UI-R-A0-bh-h-06-0-UI.s4 Rattus norvegicus cDNA, 3 end /clone=UI-R-A0-bh-h-06-0-UI /clone_end=3 /gb=AA900199 /gi=3035553 /ug=Rn.22932 /len=375
rc_AI231778_at	252.1	P	0.001354	175	P	0.011447	D	0.999809		rc_AI231778 EST228466 Rattus norvegicus cDNA, 3 end /clone=RHECO18 /clone_end=3 /gb=AI231778 /ug=Rn.3848 /len=635
rc_AI237007_at	397.8	P	0.011447	258.8	P	0.035163	D	0.999809		rc_AI237007 EST233569 Rattus norvegicus cDNA, 3 end /clone=ROVDN50 /clone_end=3 /gb=AI237007 /ug=Rn.4044 /len=496
M58758_g_at	931.7	P	0.001354	395.7	P	0.001892	D	0.999809		M58758 Rat proton pump polypeptide mRNA, complete cds /cds=(30,2546) /gb=M58758 /gi=206429 /ug=Rn.6015 /len=3865
rc_AA859680_g_at	5087.2	P	0.002617	3157.5	P	0.007543	D	0.999809		rc_AA859680 UI-R-E0-bs-d-12-0-UI.s1 Rattus norvegicus cDNA, 3 end /clone=UI-R-E0-bs-d-12-0-UI /clone_end=3 /gb=AA859680 /gi=2949200 /ug=Rn.22632 /len=437
M64301_at	598.4	P	0.002228	434	P	0.002617	D	0.999822		M64301 RATERK3 Rat extracellular signal-related kinase (ERK3) mRNA, complete cds
AB005743_at	224.8	P	0.00418	103	P	0.024711	D	0.999822		AB005743 Rattus norvegicus mRNA for fatty acid transporter, partial cds
AB007689_at	921.6	P	0.021866	421.8	A	0.107301	D	0.999822		AB007689 Rattus norvegicus mRNA for Vesl-2, complete cds
D00092_s_at	626.6	P	0.002228	420.2	P	0.006532	D	0.999822		D00092 RATMTAA Rattus norvegicus mRNA for 70 kd mitochondrial autoantigen, partial cds
M12492mRNA#1_g_at	52	P	0.021866	14.5	A	0.339558	D	0.999822		M12492mRNA#1 Rat type II cAMP-dependent protein kinase regulatory subunit mRNA, 3 end /cds=UNKNOWN /gb=M12492 /gi=206670 /ug=Rn.4075 /len=3108
M36410_g_at	1061.6	P	0.009985	396.9	M	0.048995	D	0.999822		M36410 Rat sepiapterin reductase mRNA, partial cds /cds=(0,779) /gb=M36410 /gi=206895 /ug=Rn.6658 /len=1157
rc_AA859942_at	611.8	P	0.000219	504.2	P	0.000266	D	0.999822		rc_AA859942 UI-R-E0-cg-d-12-0-UI.s1 Rattus norvegicus cDNA, 3 end /clone=UI-R-E0-cg-d-12-0-UI /clone_end=3 /gb=AA859942 /gi=2949462 /ug=Rn.830 /len=504
rc_AA892572_g_at	1430.9	P	0.000266	1137.6	P	0.000562	D	0.999822		rc_AA892572 EST196375 Rattus norvegicus cDNA, 3 end /clone=RKIAU05 /clone_end=3 /gb=AA892572 /gi=3019451 /ug=Rn.3783 /len=443
M59936cds_at	122.4	A	0.066865	46.4	A	0.302547	D	0.999835		M59936cds RATCX31 Rat connexin-31 (Cx31) gene, complete cds
D13309_s_at	7363.4	P	0.000219	6126.9	P	0.000219	D	0.999835		D13309 RATRDBPB Rat mRNA for DNA-binding protein B
Y08355cds#2_at	2849.8	P	0.014937	891.7	P	0.031336	D	0.999835		Y08355cds#2 RNPKCZIP R.norvegicus mRNA for PKC-zeta-interacting protein
E05646cds_s_at	1739.1	P	0.001602	1463.1	P	0.001602	D	0.999835		E05646cds cDNA encoding rat hippocampal cholinergic neurostimulating peptide,HCNP
rc_AI639155_at	94.7	P	0.002228	46.4	P	0.013092	D	0.999835		Rat mixed-tissue library Rattus norvegicus cDNA clone rx00382 3 , mRNA sequence [Rattus norvegicus]
X83399_at	438.1	P	0.001141	291.9	P	0.003067	D	0.999835		X83399 R.norvegicus mRNA eIF-4E /cds=(48,701) /gb=X83399 /gi=1240052 /ug=Rn.11275 /len=1647
AF099093_at	795	P	0.001602	378.6	P	0.002228	D	0.999846		AF099093 Rattus norvegicus ubiquitin-conjugating enzyme UBC7 mRNA, complete cds
M15185_s_at	869.8	P	0.000805	567.8	P	0.001602	D	0.999846		M15185 RATAHHA Rat S-adenosyl-L-homocysteine hydrolase mRNA, complete cds
L34821_at	391	P	0.000673	241.6	P	0.001141	D	0.999846		L34821 Rat succinate-semialdehyde dehydrogenase (SSADH) mRNA, 3 end /cds=(0,1466) /gb=L34821 /gi=556394 /ug=Rn.10070 /len=1731
AF035943_at	495.6	M	0.05447	374.3	A	0.138765	D	0.999846		AF035943 Rattus norvegicus uncoupling protein-3 mRNA, nuclear gene encoding mitochondrial protein, complete cds /cds=(9,937) /gb=AF035943 /gi=2961524 /ug=Rn.9902 /len=1215
D50564_at	991.9	A	0.150527	386.8	A	0.47938	D	0.999846		D50564 Rat mRNA for mercaptopyruvate sulfurtransferase, complete cds /cds=(209,1102) /gb=D50564 /gi=1741863 /ug=Rn.2922 /len=1304
J03190_at	492.8	P	0.001602	239.9	P	0.001892	D	0.999846		J03190 Rat 5-aminolevulinate synthase mRNA, complete cds /cds=(17,1945) /gb=J03190 /gi=203067 /ug=Rn.6274 /len=2052
AA799336_at	2088.7	P	0.000219	1608	P	0.000388	D	0.999857		AA799336 EST188833 Rattus norvegicus cDNA, 5 end /clone=RHEAA38 /clone_end=5 /gb=AA799336 /gi=2862291 /ug=Rn.1318 /len=599
AF102552_s_at	464.4	A	0.204022	158.9	A	0.581931	D	0.999857		AF102552 Rattus norvegicus 270 kDa ankyrin G isoform mRNA, partial cds
U16655_at	409.3	P	0.000562	228	P	0.039365	D	0.999857		U16655 Rattus norvegicus phospholipase C delta-4 mRNA, complete cds /cds=(142,2460) /gb=U16655 /gi=571465 /ug=Rn.11356 /len=2696
K01933_at	1251.3	P	0.009985	367.3	A	0.066865	D	0.999857		K01933 Rat haptoglobin mRNA, partial alpha-, complete beta-subunit and 3 flank /cds=(0,820) /gb=K01933 /gi=204656 /ug=Rn.10950 /len=960
rc_AI639172_s_at	82.8	P	0.008689	62.9	M	0.05447	D	0.999857		Rat mixed-tissue library Rattus norvegicus cDNA clone rx05062 3 , mRNA sequence [Rattus norvegicus]
rc_AI171844_at	9152	P	0.000266	7315.3	P	0.000219	D	0.999857		rc_AI171844 EST217831 Rattus norvegicus cDNA, 3 end /clone=RMUBR46 /clone_end=3 /gb=AI171844 /gi=3711884 /ug=Rn.3454 /len=398
J03179_g_at	602.8	A	0.138765	88.5	A	0.581931	D	0.999857		J03179 Rat D-binding protein mRNA, complete cds /cds=(367,1344) /gb=J03179 /gi=203942 /ug=Rn.11274 /len=1622
rc_AA894008_at	659.9	P	0.00418	103.1	A	0.458816	D	0.999857		rc_AA894008 EST197811 Rattus norvegicus cDNA, 3 end /clone=RPLAO52 /clone_end=3 /gb=AA894008 /gi=3020887 /ug=Rn.11537 /len=486
rc_AA799666_g_at	1590.9	P	0.000266	1371.8	P	0.000266	D	0.999857		rc_AA799666 EST189163 Rattus norvegicus cDNA, 3 end /clone=RHEAD77 /clone_end=3 /gb=AA799666 /gi=2862621 /ug=Rn.25140 /len=566
D16478_at	5090.4	P	0.000468	3118	P	0.000468	D	0.999867		D16478 Rat mRNA for mitochondrial long-chain enoyl-CoA hydratase/3-hydroxyacyl-CoA dehydrogenase alpha-subunit of mitochondrial trifunctional protein, complete cds /cds=(14,2305) /gb=D16478 /gi=510107 /ug=Rn.3340 /len=2775
U68562mRNA#2_s_at	698.1	P	0.000959	655.4	P	0.000959	D	0.999867		U68562mRNA#2 RNU68562 Rattus norvegicus chaperonin 60 (Hsp60) and chaperonin 10 (CPN10) genes, nuclear genes encoding mitochondrial proteins, complete cds
AF052042_s_at	573.9	P	0.000322	442.5	P	0.000805	D	0.999867		AF052042 Rattus norvegicus zinc finger protein Y1 (RLZF-Y) mRNA, complete cds
L12138_at	169.5	P	0.035163	46.1	A	0.660442	D	0.999867		L12138 RATTHYSYN Rattus rattus thymidylate synthase mRNA, complete cds
S78217_s_at	1520.8	P	0.000322	1412.7	P	0.000266	D	0.999867		S78217 protein phosphatase 1 gamma 1 [rats, striatum, mRNA Partial, 1508 nt]
M28670_at	242.2	P	0.008689	46.4	A	0.32083	D	0.999867		M28670 Rattus norvegicus rearranged gamma-1 gene, last 4 exons /cds=(0,979) /gb=M28670 /gi=623555 /ug=Rn.10017 /len=1054
rc_AA800120_at	630.2	P	0.002617	358.9	P	0.02786	D	0.999867		rc_AA800120 EST189617 Rattus norvegicus cDNA, 3 end /clone=RHEAK82 /clone_end=3 /gb=AA800120 /gi=2863075 /ug=Rn.6280 /len=463
AF022774_g_at	415.7	A	0.089405	206.9	A	0.339558	D	0.999867		AF022774 Rattus norvegicus rabphilin-3a related protein mRNA, complete cds /cds=(41,949) /gb=AF022774 /gi=2766603 /ug=Rn.10986 /len=1934
rc_AA858636_at	493.1	P	0.000219	459.4	P	0.001141	D	0.999867		rc_AA858636 UI-R-E0-bq-d-04-0-UI.s1 Rattus norvegicus cDNA, 3 end /clone=UI-R-E0-bq-d-04-0-UI /clone_end=3 /gb=AA858636 /gi=2948976 /ug=Rn.113 /len=505
Y15068_at	410	P	0.001141	233.2	P	0.009985	D	0.999876		Y15068 RNRNAHOP Rattus norvegicus mRNA for Hsp70/Hsp90 organizing protein
D13124_s_at	8204.4	P	0.000468	6057.8	P	0.000388	D	0.999876		D13124 RATATPSCP2 Rattus norvegicus P2 mRNA for ATP synthase subunit c, complete cds
rc_AI639507_at	405.8	P	0.001892	215.3	P	0.013092	D	0.999876		Rat mixed-tissue library Rattus norvegicus cDNA clone rx05151 3 , mRNA sequence [Rattus norvegicus]
U73142_g_at	2183.4	P	0.00418	1656	P	0.002617	D	0.999885		U73142 Rattus norvegicus p38 mitogen activated protein kinase mRNA, complete cds /cds=(11,1093) /gb=U73142 /gi=1621646 /ug=Rn.3293 /len=3132
AF016387_at	323.2	P	0.008689	94.7	A	0.218983	D	0.999885		AF016387 Rattus norvegicus retinoid X receptor gamma (RXRgamma) mRNA, partial cds
AF095927_at	359.1	P	0.003067	209.4	P	0.007543	D	0.999885		AF095927 Rattus norvegicus protein phosphatase 2C mRNA, complete cds
M98327_at	388.1	P	0.035163	231.5	A	0.162935	D	0.999885		M98327 RATVALTRSY Rat transfer RNA-Valine synthetase mRNA, partial cds
U11071_f_at	28587.2	P	0.000266	23511.9	P	0.000266	D	0.999885		U11071 RNPABPR2 Rattus norvegicus Sprague-Dawley polyadenylate-binding protein-related protein mRNA, 3 end
U42976_at	557.5	P	0.004863	423.4	P	0.011447	D	0.999885		U42976 Rattus norvegicus neuronal nicotinic acetylcholine receptor subunit beta4 mRNA, complete cds /cds=(60,1547) /gb=U42976 /gi=1150980 /ug=Rn.9695 /len=2461
rc_AA891521_at	156.1	P	0.003585	70.5	P	0.00418	D	0.999885		rc_AA891521 EST195324 Rattus norvegicus cDNA, 3 end /clone=RHEAZ48 /clone_end=3 /gb=AA891521 /gi=3018400 /ug=Rn.7299 /len=470
rc_AA891828_at	556.9	P	0.009985	327.7	A	0.07383	D	0.999885		rc_AA891828 EST195631 Rattus norvegicus cDNA, 3 end /clone=RKIAH33 /clone_end=3 /gb=AA891828 /gi=3018707 /ug=Rn.6963 /len=546
AFFX-BioDn-3_at	10529.9	P	0.000258	9366.8	P	0.000225	D	0.999891		E. coli /GEN=bioD /DB_XREF=gb:J04423.1 /NOTE=SIF corresponding to nucleotides 5286-5570 of gb:J04423.1, not 100% identical /DEF=E.coli 7,8-diamino-pelargonic acid (bioA), biotin synthetase (bioB), 7-keto-8-amino-pelargonic acid synthetase (bioF), bioC protein, and dethiobiotin synthetase (bioD), complete cds.
J03481mRNA_g_at	1035.5	P	0.000562	619.5	P	0.000468	D	0.999893		J03481mRNA RATDTR Rat dihydropteridine reductase mRNA, complete cds
X07944exon#1-12_s_at	1248	P	0.000266	964	P	0.000468	D	0.999893		X07944exon#1-12 RNODC Rat ornithine decarboxylase gene (EC 4.1.1.17)
AA684537_at	1214.8	P	0.031336	519.7	M	0.043968	D	0.999893		AA684537 EST104685 Rat PC-12 cells, untreated Rattus sp. cDNA clone RPCAA05 5 end similar to NADH-ubiquinone oxidoreductase SGDH subunit, mRNA sequence [Rattus sp.]
S61973_at	2975.1	P	0.000468	2115.1	P	0.000673	D	0.999893		S61973 NMDA receptor glutamate-binding subunit [rats, mRNA, 1742 nt]
U20195_s_at	1438	P	0.000266	567.2	P	0.000673	D	0.999893		U20195 RNU20195 Rattus norvegicus phosphoglucomutase (Pgm1) mRNA, partial cds
X75253_at	2507.5	P	0.000468	2234.4	P	0.000562	D	0.999893		X75253 R.norvegicus phosphatidylethanolamine binding protein mRNA /cds=(53,616) /gb=X75253 /gi=406291 /ug=Rn.2665 /len=1035
rc_AA892547_at	458.2	P	0.001602	419.1	P	0.005643	D	0.999893		rc_AA892547 EST196350 Rattus norvegicus cDNA, 3 end /clone=RKIAS72 /clone_end=3 /gb=AA892547 /gi=3019426 /ug=Rn.3269 /len=584
rc_AA800221_at	2038.4	P	0.000266	1573.6	P	0.000219	D	0.999893		rc_AA800221 EST189718 Rattus norvegicus cDNA, 3 end /clone=RHEAM60 /clone_end=3 /gb=AA800221 /gi=2863176 /ug=Rn.4123 /len=459
rc_AI013834_s_at	731.6	P	0.001602	527.6	P	0.013092	D	0.999901		rc_AI013834 EST208509 Rattus norvegicus cDNA, 3 end /clone=RSPBV42 /clone_end=3 /gb=AI013834 /ug=Rn.2082 /len=600
rc_AI010293_at	1919.6	P	0.019304	1175.2	P	0.02786	D	0.999901		rc_AI010293 EST204744 Rattus norvegicus cDNA, 3 end /clone=RLUBW57 /clone_end=3 /gb=AI010293 /ug=Rn.221 /len=546
rc_AI136977_at	347.3	A	0.066865	126.5	A	0.35869	D	0.999901		rc_AI136977 UI-R-C2p-nz-f-10-0-UI.s1 Rattus norvegicus cDNA, 3 end /clone=UI-R-C2p-nz-f-10-0-UI /clone_end=3 /gb=AI136977 /ug=Rn.23741 /len=376
U26356mRNA_s_at	1865.8	P	0.008689	958.3	M	0.05447	D	0.999901		U26356mRNA RNSHUNA1 Rattus norvegicus S100A1 gene, exon 1
rc_H31897_at	251.4	P	0.011447	157.9	A	0.098054	D	0.999901		rc_H31897 EST106437 Rattus norvegicus cDNA, 3 end /clone=RPCBC56 /clone_end=3 /gb=H31897 /gi=977314 /ug=Rn.21418 /len=373
rc_AA892280_at	452.3	P	0.000562	221.7	P	0.019304	D	0.999901		rc_AA892280 EST196083 Rattus norvegicus cDNA, 3 end /clone=RKIAO54 /clone_end=3 /gb=AA892280 /gi=3019159 /ug=Rn.3768 /len=605
X15939_i_at	14654.9	P	0.000977	8729.9	P	0.000977	D	0.999902		X15939 Rat mRNA for beta cardiac myosin heavy chain /cds=(10,5817) /gb=X15939 /gi=56656 /ug=Rn.11103 /len=5925
U69272_g_at	204.2	P	0.003585	104.8	P	0.009985	D	0.999908		U69272 Rattus norvegicus interleukin-15 mRNA, complete cds /cds=(545,1033) /gb=U69272 /gi=1813539 /ug=Rn.2490 /len=1313
AB017140_g_at	627	P	0.000322	439.4	P	0.001141	D	0.999908		AB017140 Rattus norvegicus mRNA for PSD-Zip45, complete cds
K03039mRNA_s_at	135.2	P	0.000959	68.8	P	0.002617	D	0.999908		K03039mRNA RATLCA2 Rat thymocyte L-CA (leukocyte common antigen) mRNA, 3 flank
S59893_f_at	595.6	P	0.000219	455.2	P	0.000219	D	0.999908		S59893 La=autoantigen SS-B/La {3 region, clone K51} [rats, mRNA, 106 nt]
rc_AI136540_at	33442.5	P	0.000219	26845	P	0.000219	D	0.999908		rc_AI136540 UI-R-C2p-nq-h-04-0-UI.s1 Rattus norvegicus cDNA, 3 end /clone=UI-R-C2p-nq-h-04-0-UI /clone_end=3 /gb=AI136540 /ug=Rn.22504 /len=474
AF034577_at	491.9	P	0.002228	236.9	P	0.009985	D	0.999915		AF034577 Rattus norvegicus pyruvate dehydrogenase kinase isoenzyme 4 (PDK4) mRNA, complete cds /cds=(104,1342) /gb=AF034577 /gi=2772937 /ug=Rn.10897 /len=1435
M91652complete_seq_at	3003.4	P	0.000219	2408.8	P	0.000219	D	0.999915		M91652completeSeq Rat glutamine synthetase (glnA) mRNA, complete cds /cds=UNKNOWN /gb=M91652 /gi=204348 /ug=Rn.2204 /len=2793
rc_AA859652_at	200.4	P	0.000805	88.5	P	0.021866	D	0.999915		rc_AA859652 UI-R-E0-bs-b-06-0-UI.s1 Rattus norvegicus cDNA, 3 end /clone=UI-R-E0-bs-b-06-0-UI /clone_end=3 /gb=AA859652 /gi=2949172 /ug=Rn.35 /len=529
rc_AA891864_at	484.8	P	0.000388	285	P	0.007543	D	0.999915		rc_AA891864 EST195667 Rattus norvegicus cDNA, 3 end /clone=RKIAH84 /clone_end=3 /gb=AA891864 /gi=3018743 /ug=Rn.19939 /len=608
AF004661_at	801.9	P	0.019304	451	A	0.098054	D	0.999921		AF004661 Rattus norvegicus Ra-reactive factor serine protease p100 mRNA, partial cds
U17254_g_at	2433.8	P	0.000219	1849.6	P	0.000219	D	0.999921		U17254 Rattus norvegicus immediate early gene transcription factor NGFI-B mRNA, complete cds /cds=(212,1903) /gb=U17254 /gi=596053 /ug=Rn.10000 /len=2488
rc_AI112173_at	3521.7	P	0.000266	2503.9	P	0.000219	D	0.999921		rc_AI112173 UI-R-Y0-ml-e-08-0-UI.s1 Rattus norvegicus cDNA, 3 end /clone=UI-R-Y0-ml-e-08-0-UI /clone_end=3 /gb=AI112173 /ug=Rn.8925 /len=478
rc_AA893611_s_at	1262.1	P	0.000959	696.9	P	0.003585	D	0.999921		rc_AA893611 EST197414 Rattus norvegicus cDNA, 3 end /clone=RPLAC56 /clone_end=3 /gb=AA893611 /gi=3020490 /ug=Rn.1297 /len=401
AF048687_s_at	1170.7	P	0.002228	361.8	P	0.006532	D	0.999926		AF048687 Rattus norvegicus UDP-Gal:glucosylceramide beta-1,4-galactosyltransferase mRNA, complete cds
E01415cds_s_at	856.7	P	0.021866	630	P	0.039365	D	0.999926		E01415cds cDNA encoding rat glutathione S transferase
U95001UTR#1_s_at	3349.2	P	0.000219	2398.9	P	0.000266	D	0.999926		U95001UTR#1 RNU95001 Rattus norvegicus developmentally-regulated cardiac factor (DRCF-5) mRNA, 3 end
J05155_at	240.2	P	0.035163	133	A	0.127645	D	0.999926		J05155 Rat phospholipase C type IV mRNA, complete cds /cds=(200,3997) /gb=J05155 /gi=206242 /ug=Rn.9751 /len=4321
rc_AA799531_g_at	780.5	P	0.001141	704.4	P	0.002617	D	0.999926		rc_AA799531 EST189028 Rattus norvegicus cDNA, 3 end /clone=RHEAC22 /clone_end=3 /gb=AA799531 /gi=2862486 /ug=Rn.6198 /len=570
AF100421_at	1433.5	P	0.000219	1033.8	P	0.000219	D	0.999937		AF100421 Rattus norvegicus p80 mRNA, partial cds
S81353_s_at	2398.1	P	0.003585	1844.9	P	0.005643	D	0.999937		S81353 sulfated glycoprotein-1 [rats, testes, mRNA Partial, 1692 nt]
X98399cds_s_at	632.9	P	0.035163	281.8	A	0.189687	D	0.999937		X98399cds RNUT11 R.norvegicus mRNA for urea transporter
rc_AI170685_g_at	1263.9	P	0.002228	750.2	P	0.00418	D	0.999941		rc_AI170685 EST216621 Rattus norvegicus cDNA, 3 end /clone=RMUAZ92 /clone_end=3 /gb=AI170685 /gi=3710725 /ug=Rn.3904 /len=648
M13011cds_at	2098.4	P	0.009985	1394.7	P	0.017001	D	0.999941		M13011cds RATRASH1C Rat c-ras-H-1 gene, complete cds
AJ007291_g_at	4065.4	P	0.000219	3165.4	P	0.000219	D	0.999941		AJ007291 RNO7291 Rattus norvegicus CAP1 gene
D45187_s_at	598.2	P	0.003585	66.7	A	0.35869	D	0.999941		D45187 RATCEB Rat spleen mRNA for cathepsin E, complete cds
X87884mRNA_s_at	37.6	A	0.47938	28.9	A	0.715253	D	0.999941		X87884mRNA RNMCSGENE R.norvegicus mRNA for mitochondrial capsule selenoprotein (2134 bp)
rc_AA799760_s_at	434.3	P	0.009985	254.9	M	0.05447	D	0.999941		rc_AA799760 EST189257 Rattus norvegicus cDNA, 3 end /clone=RHEAF03 /clone_end=3 /gb=AA799760 /gi=2862715 /ug=Rn.1314 /len=598
M31178_at	445.9	P	0.002228	318.7	P	0.011447	D	0.999941		M31178 Rat calbindin D28 mRNA, complete cds /cds=(285,1070) /gb=M31178 /gi=203234 /ug=Rn.3908 /len=2280
rc_AA894234_at	1290.6	P	0.002228	951.2	P	0.002617	D	0.999941		rc_AA894234 EST198037 Rattus norvegicus cDNA, 3 end /clone=RSPAT45 /clone_end=3 /gb=AA894234 /gi=3021113 /ug=Rn.22767 /len=461
M12981cds_f_at	486	P	0.006532	162.7	A	0.11716	D	0.999946		M12981cds RATIGKCAB Rat (R.colletti) Ig germline kappa-chain gene C-region, 3 end
X62660mRNA_at	179.3	A	0.098054	43.9	A	0.621816	D	0.999946		X62660mRNA RRGTS8 R.rattus mRNA for glutathione transferase subunit 8
rc_AI639523_at	217	P	0.013092	33.2	A	0.52062	D	0.999946		Rat mixed-tissue library Rattus norvegicus cDNA clone rx01130 3 , mRNA sequence [Rattus norvegicus]
rc_AI104924_f_at	3383.6	P	0.000805	2068.6	P	0.000959	D	0.999946		rc_AI104924 EST214213 Rattus norvegicus cDNA, 3 end /clone=RHECL33 /clone_end=3 /gb=AI104924 /gi=3709154 /ug=Rn.11103 /len=408
rc_AA859837_at	1322.1	P	0.000219	775.8	P	0.000266	D	0.999946		rc_AA859837 UI-R-E0-cc-g-09-0-UI.s1 Rattus norvegicus cDNA, 3 end /clone=UI-R-E0-cc-g-09-0-UI /clone_end=3 /gb=AA859837 /gi=2949357 /ug=Rn.24783 /len=486
rc_H31990_at	751.2	P	0.000805	553.5	P	0.001602	D	0.999946		rc_H31990 EST106597 Rattus norvegicus cDNA, 3 end /clone=RPCBE27 /clone_end=3 /gb=H31990 /gi=977407 /ug=Rn.22664 /len=367
U75899mRNA_g_at	1401.6	P	0.00418	878	M	0.048995	D	0.99995		U75899mRNA RNU75899 Rattus norvegicus HSPB2 gene, complete cds
X62327cds_r_at	57.8	A	0.267463	13.7	A	0.541184	D	0.99995		X62327cds RRTRQ4A23 R.rattus TcRValphaQ4a23 mRNA for T cell receptor V-alpha J-alpha
rc_AI639096_at	10631.8	P	0.000266	8783	P	0.000322	D	0.99995		Rat mixed-tissue library Rattus norvegicus cDNA clone rx00904 3 , mRNA sequence [Rattus norvegicus]
rc_AI010480_g_at	9567.4	P	0.000219	6193.5	P	0.000219	D	0.99995		rc_AI010480 EST204931 Rattus norvegicus cDNA, 3 end /clone=RLUBZ96 /clone_end=3 /gb=AI010480 /ug=Rn.1011 /len=590
rc_AA893741_at	1556.7	P	0.002228	1172.9	P	0.004863	D	0.99995		rc_AA893741 EST197544 Rattus norvegicus cDNA, 3 end /clone=RPLAK12 /clone_end=3 /gb=AA893741 /gi=3020620 /ug=Rn.3707 /len=449
rc_AA799621_at	2639.1	P	0.000468	1798.4	P	0.000562	D	0.99995		rc_AA799621 EST189118 Rattus norvegicus cDNA, 3 end /clone=RHEAD26 /clone_end=3 /gb=AA799621 /gi=2862576 /ug=Rn.22695 /len=558
S75280_s_at	462.4	P	0.00418	237.9	P	0.019304	D	0.999954		S75280 pre-mtHSP70=70 kda heat shock protein precursor [rats, hepatoma cells H4, mRNA Partial, 2090 nt]
AB015432_s_at	976	P	0.00418	447.7	P	0.035163	D	0.999954		AB015432 Rattus norvegicus mRNA for LAT1 (L-type amino acid transporter 1), complete cds
AF052540_s_at	1261.5	P	0.000266	596	P	0.000219	D	0.999954		AF052540 Rattus norvegicus calpain isoform Lp85 mRNA, complete cds /cds=(13,2226) /gb=AF052540 /gi=2970660 /ug=Rn.9726 /len=2410
M59861_at	489.6	P	0.003067	298.6	P	0.024711	D	0.999954		M59861 Rattus norvegicus 10-formyltetrahydrofolate dehydrogenase mRNA, complete cds /cds=(162,2870) /gb=M59861 /gi=908914 /ug=Rn.2328 /len=3109
rc_AA858588_g_at	1325.6	P	0.000219	1035.6	P	0.000219	D	0.999954		rc_AA858588 UI-R-E0-bq-g-09-0-UI.s1 Rattus norvegicus cDNA, 3 end /clone=UI-R-E0-bq-g-09-0-UI /clone_end=3 /gb=AA858588 /gi=2948928 /ug=Rn.94 /len=455
rc_AA859869_s_at	1145.6	P	0.000266	855.2	P	0.000388	D	0.999954		rc_AA859869 UI-R-E0-cc-b-08-0-UI.s1 Rattus norvegicus cDNA, 3 end /clone=UI-R-E0-cc-b-08-0-UI /clone_end=3 /gb=AA859869 /gi=2949389 /ug=Rn.7216 /len=523
X54081mRNA_i_at	5216.1	P	0.000488	2918.1	P	0.000488	D	0.999956		X54081mRNA RNRC041 Rat RCO4-1 gene for cytochrome c oxidase subunit IV (EC 1.9.3.1)
AF072411_g_at	3394.2	P	0.000219	931.4	P	0.000219	D	0.999957		AF072411 Rattus norvegicus fatty acid translocase/CD36 mRNA, complete cds
rc_AA818069_f_at	13563.8	P	0.000219	11320.4	P	0.000219	D	0.999957		rc_AA818069 UI-R-A0-ag-b-03-0-UI.s2 Rattus norvegicus cDNA, 3 end /clone=UI-R-A0-ag-b-03-0-UI /clone_end=3 /gb=AA818069 /gi=2887949 /ug=Rn.1253 /len=314
Z17319_at	3893.1	P	0.002228	2764.1	P	0.006532	D	0.999957		Z17319 R.norvegicus gene for phosphoglyceromutase /cds=(1181,1942) /gb=Z17319 /gi=297110 /ug=Rn.9738 /len=2126
rc_AA859700_at	292.9	P	0.008689	138.2	A	0.189687	D	0.999957		rc_AA859700 UI-R-E0-bx-f-10-0-UI.s1 Rattus norvegicus cDNA, 3 end /clone=UI-R-E0-bx-f-10-0-UI /clone_end=3 /gb=AA859700 /gi=2949220 /ug=Rn.24738 /len=466
rc_AA800948_at	3471.3	P	0.000805	1158.7	P	0.005643	D	0.999957		rc_AA800948 EST190445 Rattus norvegicus cDNA, 3 end /clone=RLUAN44 /clone_end=3 /gb=AA800948 /gi=2863903 /ug=Rn.6673 /len=448
rc_AI237378_at	2833.3	P	0.001892	1759	P	0.001354	D	0.99996		rc_AI237378 EST233940 Rattus norvegicus cDNA, 3 end /clone=RPLCY31 /clone_end=3 /gb=AI237378 /ug=Rn.4334 /len=548
X06827_at	2575.1	P	0.005643	247.9	A	0.284747	D	0.99996		X06827 Rat (PBG-D) gene for porphobilinogen deaminase (EC 4.3.1.8) /cds=(56,1090) /gb=X06827 /gi=56855 /ug=Rn.11080 /len=1412
S72505_f_at	989.5	P	0.024711	322.1	A	0.150527	D	0.99996		S72505 glutathione S-transferase Yc1 subunit [rats, fetal liver, mRNA, 1052 nt]
D63834_at	476.2	P	0.001602	202.4	M	0.043968	D	0.99996		D63834 Rat MCT1 mRNA for monocarboxylate transporter, complete cds /cds=(205,1689) /gb=D63834 /gi=1199781 /ug=Rn.6085 /len=3295
AB009636_at	259.8	P	0.019304	78.8	A	0.189687	D	0.99996		AB009636 Rattus norvegicus mRNA for phosphoinositide 3-kinase, complete cds /cds=(110,4627) /gb=AB009636 /gi=3059226 /ug=Rn.14870 /len=5956
rc_AA891580_at	564.6	P	0.002228	229.9	P	0.019304	D	0.99996		rc_AA891580 EST195383 Rattus norvegicus cDNA, 3 end /clone=RKIAE21 /clone_end=3 /gb=AA891580 /gi=3018459 /ug=Rn.22698 /len=486
rc_AA894029_at	323.7	P	0.000388	222.6	P	0.001141	D	0.99996		rc_AA894029 EST197832 Rattus norvegicus cDNA, 3 end /clone=RPLAO74 /clone_end=3 /gb=AA894029 /gi=3020908 /ug=Rn.13512 /len=498
rc_AI231547_at	957.4	P	0.006532	464.3	P	0.021866	D	0.999963		rc_AI231547 EST228235 Rattus norvegicus cDNA, 3 end /clone=REMDL77 /clone_end=3 /gb=AI231547 /ug=Rn.23741 /len=542
rc_AI170685_at	1836.2	P	0.000219	1456.7	P	0.000219	D	0.999963		rc_AI170685 EST216621 Rattus norvegicus cDNA, 3 end /clone=RMUAZ92 /clone_end=3 /gb=AI170685 /gi=3710725 /ug=Rn.3904 /len=648
rc_AA875043_at	573.8	P	0.000562	147.4	P	0.014937	D	0.999963		rc_AA875043 UI-R-E0-cb-c-01-0-UI.s1 Rattus norvegicus cDNA, 3 end /clone=UI-R-E0-cb-c-01-0-UI /clone_end=3 /gb=AA875043 /gi=2979991 /ug=Rn.7006 /len=359
rc_AI103911_at	1749.8	P	0.000468	913.4	P	0.000322	D	0.999963		rc_AI103911 EST213200 Rattus norvegicus cDNA, 3 end /clone=RHEBV05 /clone_end=3 /gb=AI103911 /gi=3708386 /ug=Rn.2603 /len=576
D13921_s_at	1065.4	P	0.002228	620.3	P	0.004863	D	0.999963		D13921 Rat mitochondrial acetoacetyl-CoA thiolase mRNA, complete cds /cds=(20,1294) /gb=D13921 /gi=220654 /ug=Rn.4054 /len=1464
rc_AA875035_at	145	P	0.000673	53.2	A	0.189687	D	0.999963		rc_AA875035 UI-R-E0-cb-h-12-0-UI.s1 Rattus norvegicus cDNA, 3 end /clone=UI-R-E0-cb-h-12-0-UI /clone_end=3 /gb=AA875035 /gi=2979983 /ug=Rn.3097 /len=335
rc_AA800753_at	532.1	P	0.000388	428	P	0.000805	D	0.999963		rc_AA800753 EST190250 Rattus norvegicus cDNA, 3 end /clone=RLUAL06 /clone_end=3 /gb=AA800753 /gi=2863708 /ug=Rn.17156 /len=475
D14015_g_at	458.2	P	0.014937	153.5	A	0.11716	D	0.999966		D14015 RATCYCLE Rat mRNA for cyclin E, complete cds
AB017188_g_at	1758.4	P	0.003585	1280.1	P	0.003067	D	0.999966		AB017188 Rattus norvegicus mRNA for antisecretory factor, complete cds
M92059_s_at	1583.3	P	0.000673	1083.1	P	0.000805	D	0.999966		M92059 RATADPSNP Rattus norvegicus adipsin mRNA sequence
U95161_s_at	588.8	P	0.002228	510.6	P	0.004863	D	0.999966		U95161 Rattus norvegicus nuclear protein E3-3 orf2 mRNA, complete cds /cds=(27,329) /gb=U95161 /gi=2078536 /ug=Rn.3479 /len=773
rc_AI639534_g_at	482.2	P	0.000322	306.1	P	0.002228	D	0.999966		Rat mixed-tissue library Rattus norvegicus cDNA clone rx02081 3 , mRNA sequence [Rattus norvegicus]
X67948_at	2128	P	0.000562	1716.5	P	0.000562	D	0.999966		X67948 R.norvegicus mRNA for channel integral membrane protein 28 /cds=UNKNOWN /gb=X67948 /gi=55941 /ug=Rn.1618 /len=2623
U67908_at	920.1	P	0.014937	391.3	A	0.138765	D	0.999966		U67908 Rattus norvegicus mast cell protease 5 precursor (RMCP-5) mRNA , partial cds /cds=(0,742) /gb=U67908 /gi=1698695 /ug=Rn.10182 /len=946
rc_AA800197_at	853.9	P	0.003067	596.1	P	0.001141	D	0.999966		rc_AA800197 EST189694 Rattus norvegicus cDNA, 3 end /clone=RHEAM34 /clone_end=3 /gb=AA800197 /gi=2863152 /ug=Rn.3866 /len=543
U30485mRNA_s_at	2851.5	P	0.005643	2250.8	P	0.009985	D	0.999969		U30485mRNA RNDRS1S01 Rattus norvegicus aspartyl-tRNA synthetase (DRS1) gene, 5 region and exons 1-3
X12535cds_at	445.2	P	0.000468	249.5	P	0.003067	D	0.999969		X12535cds RNRASP23 Rat mRNA for ras-related protein p23
X89225cds_s_at	1136.2	P	0.001141	424.4	P	0.001892	D	0.999969		X89225cds RNRNAPLSL R.norvegicus mRNA for protein linked to system L-like neutral amino acid transport activity
AF061726_s_at	718.2	P	0.000266	425.6	P	0.000388	D	0.999969		AF061726 Rattus norvegicus muscle type calpain p94 mRNA, complete cds /cds=(66,2357) /gb=AF061726 /gi=3126956 /ug=Rn.9726 /len=2371
D13518_at	526.1	A	0.107301	64.3	A	0.872355	D	0.999969		D13518 Rat mRNA for transcription factor GATA-1, complete cds /cds=(116,1357) /gb=D13518 /gi=644895 /ug=Rn.10024 /len=1863
rc_AI229421_at	1376.7	P	0.017001	480.7	A	0.189687	D	0.999971		rc_AI229421 EST226116 Rattus norvegicus cDNA, 3 end /clone=REMCG14 /clone_end=3 /gb=AI229421 /ug=Rn.8789 /len=542
AB010999_s_at	1555.2	P	0.035163	79.4	A	0.765443	D	0.999971		AB010999 Rattus norvegicus PAD-R4 mRNA for peptidylarginine deiminase type IV, complete cds
AF095927_g_at	880	P	0.001602	501.5	P	0.002228	D	0.999971		AF095927 Rattus norvegicus protein phosphatase 2C mRNA, complete cds
U83880UTR#1_at	740.1	P	0.003585	314.1	A	0.089405	D	0.999971		U83880UTR#1 RNGPDH2 Rattus norvegicus glycerol-3-phosphate dehydrate dehydrogenase (mtGPDH) mRNA, 3 UTR
rc_AI011498_at	690.2	P	0.035163	396.6	A	0.189687	D	0.999971		rc_AI011498 EST205949 Rattus norvegicus cDNA, 3 end /clone=ROVAV73 /clone_end=3 /gb=AI011498 /ug=Rn.3053 /len=644
M24604_g_at	978.6	P	0.011447	574.6	P	0.021866	D	0.999973		M24604 Rat proliferating cell nuclear antigen (PCNA/cyclin) mRNA, complete cds /cds=(62,847) /gb=M24604 /gi=206047 /ug=Rn.223 /len=1160
rc_AI176422_g_at	896.8	P	0.001602	563.5	P	0.001892	D	0.999973		rc_AI176422 EST220006 Rattus norvegicus cDNA, 3 end /clone=ROVBR53 /clone_end=3 /gb=AI176422 /ug=Rn.4044 /len=430
M26247_at	118.6	P	0.011447	84.5	A	0.066865	D	0.999973		M26247 RATFIXA Rat factor IX mRNA, partial cds
S78556_g_at	2450.4	P	0.000219	1708.5	P	0.000219	D	0.999973		S78556 grp75=75 kda glucose regulated protein [rats, Sprague-Dawley, brain, mRNA, 3001 nt]
AB000507_at	567	A	0.07383	285.2	A	0.458816	D	0.999973		AB000507 Rattus norvegicus mRNA for aquaporin 7, complete cds /cds=(261,1070) /gb=AB000507 /gi=2350842 /ug=Rn.11111 /len=1267
rc_AA819793_at	503.8	P	0.009985	158.9	P	0.02786	D	0.999975		rc_AA819793 UI-R-A0-aq-f-03-0-UI.s1 Rattus norvegicus cDNA, 3 end /clone=UI-R-A0-aq-f-03-0-UI /clone_end=3 /gb=AA819793 /gi=2888980 /ug=Rn.16664 /len=522
rc_AI230614_s_at	841.9	P	0.000219	652.5	P	0.000219	D	0.999975		rc_AI230614 EST227309 Rattus norvegicus cDNA, 3 end /clone=REMCZ06 /clone_end=3 /gb=AI230614 /ug=Rn.8925 /len=373
U00926_at	2902.1	P	0.000219	2538.2	P	0.000266	D	0.999975		U00926 Rattus norvegicus delta subunit of F1F0 ATPase gene, complete cds /cds=(49,555) /gb=U00926 /gi=457928 /ug=Rn.3879 /len=811
AF037072_at	7186.9	P	0.000322	3323.4	P	0.000219	D	0.999975		AF037072 Rattus norvegicus carbonic anhydrase III (CA3) mRNA, complete cds /cds=(33,815) /gb=AF037072 /gi=2708635 /ug=Rn.22519 /len=1053
rc_AA891737_at	273.5	P	0.005643	140.6	P	0.039365	D	0.999975		rc_AA891737 EST195540 Rattus norvegicus cDNA, 3 end /clone=RKIAG17 /clone_end=3 /gb=AA891737 /gi=3018616 /ug=Rn.3650 /len=558
rc_AA892250_at	1183.4	P	0.000219	786.2	P	0.001892	D	0.999975		rc_AA892250 EST196053 Rattus norvegicus cDNA, 3 end /clone=RKIAO20 /clone_end=3 /gb=AA892250 /gi=3019129 /ug=Rn.8160 /len=644
M18526cds_f_at	546	P	0.013092	115.9	A	0.107301	D	0.999977		M18526cds RATIGKAE Rat (R.colletti) Ig germline kappa-chain C-region gene, 3 end
S56464mRNA_g_at	924.5	P	0.007543	686	A	0.066865	D	0.999977		S56464mRNA S56463S2 HKII=hexokinase II [rats, epididymal fat pad, mRNA Partial, 1456 nt, segment 2 of 2]
M91590_at	312.9	P	0.014937	190.4	A	0.175989	D	0.999977		M91590 Rat beta-arrestin2 mRNA, complete cds /cds=(191,1423) /gb=M91590 /gi=949986 /ug=Rn.25040 /len=1758
U00926_g_at	5843.2	P	0.000219	3747.7	P	0.000219	D	0.999977		U00926 Rattus norvegicus delta subunit of F1F0 ATPase gene, complete cds /cds=(49,555) /gb=U00926 /gi=457928 /ug=Rn.3879 /len=811
L20427_at	487.9	P	0.002617	373.3	P	0.011447	D	0.999977		L20427 Rattus norvegicus dihydroxypolyprenylbenzoate methyltransferase mRNA, complete cds /cds=(7,867) /gb=L20427 /gi=457371 /ug=Rn.3824 /len=1058
rc_AA858879_at	914.6	P	0.000266	645.7	P	0.001141	D	0.999979		rc_AA858879 UI-R-A0-bd-b-09-0-UI.s1 Rattus norvegicus cDNA, 3 end /clone=UI-R-A0-bd-b-09-0-UI /clone_end=3 /gb=AA858879 /gi=2948230 /ug=Rn.16918 /len=520
J03914cds_s_at	1909.5	P	0.000322	1092.2	P	0.000388	D	0.999979		J03914cds RATGSTYD Rat glutathione S-transferase Yb subunit gene, complete cds
D10754_at	1216.3	P	0.000219	909.6	P	0.000266	D	0.999979		D10754 RATPRORD Rat mRNA for proteasome subunit R-DELTA, complete cds
K02423cds_s_at	15150.8	P	0.000219	12573.4	P	0.000219	D	0.999979		K02423cds RATMLC131 Rat fast myosin alkali light chain exon 1, specific for MLC1-f
L10652_at	3468.7	P	0.001602	1353.5	P	0.007543	D	0.999979		L10652 RATEIF2B Rattus rattus eukaryotic initiation factor (Eif-2) 67 kDa associated protein mRNA, complete cds
rc_AA891107_at	696.5	P	0.002228	304.3	P	0.039365	D	0.999979		rc_AA891107 EST194910 Rattus norvegicus cDNA, 3 end /clone=RHEAP20 /clone_end=3 /gb=AA891107 /gi=3017986 /ug=Rn.11627 /len=348
rc_AA799773_g_at	6720.8	P	0.000219	3718.9	P	0.000266	D	0.999979		rc_AA799773 EST189270 Rattus norvegicus cDNA, 3 end /clone=RHEAF17 /clone_end=3 /gb=AA799773 /gi=2862728 /ug=Rn.22352 /len=615
X15939_r_at	6681.5	P	0.000244	2628.9	P	0.000244	D	0.99998		X15939 Rat mRNA for beta cardiac myosin heavy chain /cds=(10,5817) /gb=X15939 /gi=56656 /ug=Rn.11103 /len=5925
D16478_g_at	4934.6	P	0.000322	2670.3	P	0.000219	D	0.999981		D16478 Rat mRNA for mitochondrial long-chain enoyl-CoA hydratase/3-hydroxyacyl-CoA dehydrogenase alpha-subunit of mitochondrial trifunctional protein, complete cds /cds=(14,2305) /gb=D16478 /gi=510107 /ug=Rn.3340 /len=2775
AB005743_g_at	184.1	A	0.089405	41.6	A	0.52062	D	0.999981		AB005743 Rattus norvegicus mRNA for fatty acid transporter, partial cds
S87522_g_at	2109.8	P	0.00418	1573.4	P	0.014937	D	0.999981		S87522 leukotriene A4 hydrolase [rats, mesangial cells, mRNA, 1925 nt]
AB006450_at	1669.2	P	0.001354	1024	P	0.000673	D	0.999981		AB006450 Rattus norvegicus mRNA for Tim17, complete cds /cds=(4,519) /gb=AB006450 /gi=2335036 /ug=Rn.2099 /len=944
rc_AA924542_s_at	520.9	P	0.011447	352.7	P	0.039365	D	0.999982		rc_AA924542 UI-R-A1-dz-e-12-0-UI.s1 Rattus norvegicus cDNA, 3 end /clone=UI-R-A1-dz-e-12-0-UI /clone_end=3 /gb=AA924542 /gi=3071678 /ug=Rn.3293 /len=487
X04139_s_at	269.8	P	0.001892	146.8	P	0.035163	D	0.999982		X04139 Rat mRNA 3 region fragment for protein kinase C /cds=(0,674) /gb=X04139 /gi=56919 /ug=Rn.9745 /len=1176
rc_AI010581_at	1053.3	P	0.000266	672.7	P	0.000266	D	0.999982		rc_AI010581 EST205032 Rattus norvegicus cDNA, 3 end /clone=RMUAO69 /clone_end=3 /gb=AI010581 /ug=Rn.3285 /len=543
M91235_f_at	1068.1	P	0.004863	299.5	A	0.07383	D	0.999982		M91235 Rat VL30 element mRNA /cds=UNKNOWN /gb=M91235 /gi=207672 /ug=Rn.11350 /len=2072
D30647_at	349.2	P	0.000959	473.1	P	0.002228	D	0.999982		D30647 Rat mRNA for very-long-chain Acyl-CoA dehydrogenase, complete cds /cds=(21,1988) /gb=D30647 /gi=533356 /ug=Rn.10279 /len=2102
U90888_at	201.7	P	0.001354	78.8	P	0.021866	D	0.999982		U90888 Rattus norvegicus AMP deaminase isoform C (AMPD3) mRNA, complete cds /cds=(19,2424) /gb=U90888 /gi=2149615 /ug=Rn.11106 /len=3915
AF031642_at	1198.4	P	0.000468	927.4	P	0.000388	D	0.999983		AF031642 Rattus norvegicus kidney urea transporter (UT4) mRNA, complete cds
D87922exon_at	1881.5	P	0.001892	844.5	P	0.017001	D	0.999983		D87922exon Rat DNA for 3 UTR of skeletal muscle sodium channel, partial sequence
M18528cds_f_at	2362.4	P	0.00418	302.8	A	0.066865	D	0.999983		M18528cds RATIGKAG Rat (R.leucopus cooktownensis) Ig germline kappa-chain C-region gene, 3 end
S70011_g_at	547.1	P	0.000959	339.2	P	0.003067	D	0.999983		S70011 tricarboxylate carrier [rats, liver, mRNA Partial, 2986 nt]
D00729_g_at	2737.2	P	0.000673	1575.5	P	0.000562	D	0.999983		D00729 Rat mRNA for delta3, delta2-enoyl-CoA isomerase /cds=(77,973) /gb=D00729 /gi=220733 /ug=Rn.24969 /len=1060
D84418_r_at	130.6	P	0.003799	63.6	A	0.077818	D	0.999983		D84418 Rat mRNA for chromosomal protein HMG2, complete cds /cds=(74,706) /gb=D84418 /gi=1304192 /ug=Rn.2874 /len=1072
AB002111_at	241	P	0.000959	142.2	P	0.006532	D	0.999985		AB002111 Rattus norvegicus mRNA for peroxisome assembly factor-3 (PAF-3), complete cds
L16764_s_at	1137.2	P	0.004863	975.4	P	0.031336	D	0.999985		L16764 RATHSP70A Rattus norvegicus heat shock protein 70 (HSP70) mRNA, complete cds
U77038_g_at	510.3	P	0.009985	312	M	0.05447	D	0.999985		U77038 RNU77038 Rattus norvegicus protein-tyrosine phosphatase (SHP-1) mRNA, complete cds
J05121_s_at	1011.9	P	0.001141	711.1	P	0.004863	D	0.999985		J05121 Rat p94 protein mRNA, complete cds /cds=(301,2766) /gb=J05121 /gi=205955 /ug=Rn.9726 /len=3138
L46791_at	92.7	P	0.003585	39.1	M	0.05447	D	0.999985		L46791 Rattus norvegicus cholesterol esterase mRNA, complete cds /cds=(30,1727) /gb=L46791 /gi=1162963 /ug=Rn.6066 /len=1918
K01934mRNA#2_at	196.9	P	0.021866	27.9	A	0.458816	D	0.999985		K01934mRNA#2 Rat hepatic product spot 14, gene and flanks /cds=(21,473) /gb=K01934 /gi=207047 /ug=Rn.9854 /len=1101
rc_AA799594_at	336.6	P	0.001892	277.4	P	0.00418	D	0.999985		rc_AA799594 EST189091 Rattus norvegicus cDNA, 3 end /clone=RHEAC90 /clone_end=3 /gb=AA799594 /gi=2862549 /ug=Rn.3800 /len=569
rc_AA799680_at	851.3	P	0.001602	440.3	P	0.002228	D	0.999985		rc_AA799680 EST189177 Rattus norvegicus cDNA, 3 end /clone=RHEAD95 /clone_end=3 /gb=AA799680 /gi=2862635 /ug=Rn.3424 /len=561
M11942_s_at	14485.7	P	0.000266	10887	P	0.000219	D	0.999986		M11942 RATHSPA Rat 70 kd heat-shock-like protein mRNA, complete cds
U35244_g_at	540.2	P	0.003585	528.8	P	0.011447	D	0.999986		U35244 Rat vacuolar protein sorting homolog r-vps33a mRNA, complete cds /cds=(66,1859) /gb=U35244 /gi=1477467 /ug=Rn.1285 /len=3269
AF016387_g_at	2517.1	P	0.003067	1390.9	P	0.00418	D	0.999986		AF016387 Rattus norvegicus retinoid X receptor gamma (RXRgamma) mRNA, partial cds
AF054826_at	1023.1	P	0.000219	656.3	P	0.000219	D	0.999986		AF054826 Rattus norvegicus VAMP5 mRNA, complete cds
M12822cds_f_at	2259.9	P	0.003585	282.7	A	0.081337	D	0.999986		M12822cds RATIGKCAA Rat (R.leucopus cooktownensis) Ig germline kappa-chain gene C-region, 3 end
rc_AI102044_at	2346.8	P	0.000266	1673.2	P	0.000388	D	0.999986		rc_AI102044 EST211333 Rattus norvegicus cDNA, 3 end /clone=RBRBY28 /clone_end=3 /gb=AI102044 /gi=3706879 /ug=Rn.4229 /len=549
L22654_at	1172.1	P	0.006532	38.9	A	0.621816	D	0.999986		L22654 Rat anti-acetylcholine receptor antibody gene, rearranged Ig gamma-2a chain, VDJC region, complete cds /cds=(65,1468) /gb=L22654 /gi=1220485 /ug=Rn.2255 /len=1572
rc_AA799804_at	2256.1	P	0.000219	1306.8	P	0.000219	D	0.999986		rc_AA799804 EST189301 Rattus norvegicus cDNA, 3 end /clone=RHEAF56 /clone_end=3 /gb=AA799804 /gi=2862759 /ug=Rn.25117 /len=582
D38380_at	2351.8	P	0.003585	567.7	A	0.089405	D	0.999987		D38380 RATTA Rattus norvegicus mRNA for transferrin, complete cds
AF068202_at	661	P	0.000562	317.7	P	0.007543	D	0.999987		AF068202 Rattus norvegicus A-kinase anchor protein121 mRNA, complete cds
S56508_s_at	269.2	P	0.013092	138.9	A	0.107301	D	0.999988		S56508 phosphatidylinositol 4-kinase [rats, brain, mRNA, 2573 nt]
M29293_at	1396.6	P	0.004863	876.5	M	0.043968	D	0.999988		M29293 Rat small nuclear ribonucleoparticle-associated protein (snRNP) mRNA, complete cds, clone Sm51 /cds=(596,1318) /gb=M29293 /gi=207005 /ug=Rn.11169 /len=1428
U19614_at	1676.8	P	0.000266	1115	P	0.000805	D	0.999988		U19614 Rattus norvegicus lamina-associated polypeptide 1C (LAP1C) mRNA, complete cds /cds=(58,1578) /gb=U19614 /gi=769854 /ug=Rn.11373 /len=2310
rc_AA945054_s_at	1244.2	P	0.000219	1024.7	P	0.000219	D	0.999989		rc_AA945054 EST200553 Rattus norvegicus cDNA, 3 end /clone=RLIAF82 /clone_end=3 /gb=AA945054 /ug=Rn.1055 /len=565
AF090867_g_at	1575.6	P	0.001354	1098.4	P	0.001892	D	0.999989		AF090867 Rattus norvegicus guanosine monophosphate reductase mRNA, complete cds
AF073839_s_at	4287.8	P	0.000959	3020	P	0.002228	D	0.999989		AF073839 Rattus norvegicus bithoraxoid-like protein mRNA, complete cds
Z83757mRNA_at	186.2	P	0.003585	107.2	A	0.060419	D	0.999989		Z83757mRNA RNGHR3UTR R.norvegicus mRNA for growth hormone receptor, 3 UTR
rc_AI171734_s_at	772	P	0.002617	481	P	0.013092	D	0.999989		rc_AI171734 EST217716 Rattus norvegicus cDNA, 3 end /clone=RMUBO96 /clone_end=3 /gb=AI171734 /gi=3711774 /ug=Rn.6353 /len=521
rc_AI231821_at	588.9	P	0.000219	402.1	P	0.000322	D	0.999989		rc_AI231821 EST228509 Rattus norvegicus cDNA, 3 end /clone=RHECO67 /clone_end=3 /gb=AI231821 /ug=Rn.555 /len=663
X73524_at	16184	P	0.000219	10909.1	P	0.000219	D	0.999989		X73524 R.norvegicus gene for desmin /cds=(78,1487) /gb=X73524 /gi=452778 /ug=Rn.1657 /len=2169
M12919mRNA#2_g_at	34719	P	0.000219	27570.8	P	0.000219	D	0.999989		M12919mRNA#2 Rat aldolase A mRNA, complete cds /cds=UNKNOWN /gb=M12919 /gi=202834 /ug=Rn.1774 /len=1442
rc_H31118_at	3099.4	P	0.000959	2421.6	P	0.001141	D	0.999989		rc_H31118 EST104839 Rattus norvegicus cDNA, 3 end /clone=RPCAB82 /clone_end=3 /gb=H31118 /gi=976540 /ug=Rn.3917 /len=294
rc_AA900476_at	415.3	P	0.039365	151	A	0.250724	D	0.99999		rc_AA900476 UI-R-E0-bw-c-12-0-UI.s2 Rattus norvegicus cDNA, 3 end /clone=UI-R-E0-bw-c-12-0-UI /clone_end=3 /gb=AA900476 /gi=3035830 /ug=Rn.221 /len=463
U20796_at	360.7	P	0.000219	160.4	P	0.000266	D	0.99999		U20796 Rattus norvegicus nuclear receptor Rev-ErbA-beta mRNA, partial cds /cds=(0,1601) /gb=U20796 /gi=687734 /ug=Rn.10055 /len=3628
rc_AA891288_g_at	253.5	P	0.000388	144.4	P	0.005643	D	0.99999		rc_AA891288 EST195091 Rattus norvegicus cDNA, 3 end /clone=RHEAS02 /clone_end=3 /gb=AA891288 /gi=3018167 /ug=Rn.16008 /len=398
rc_AA799457_at	1008.2	P	0.000468	550	P	0.000805	D	0.99999		rc_AA799457 EST188954 Rattus norvegicus cDNA, 3 end /clone=RHEAB27 /clone_end=3 /gb=AA799457 /gi=2862412 /ug=Rn.24854 /len=668
J02679_s_at	615.2	P	0.002228	311.1	P	0.014937	D	0.999991		J02679 Rat NAD(P)H-menadione oxidoreductase mRNA, complete cds /cds=(74,898) /gb=J02679 /gi=205741 /ug=Rn.11234 /len=1501
rc_AI136977_g_at	554.4	P	0.000388	439.1	P	0.001892	D	0.999991		rc_AI136977 UI-R-C2p-nz-f-10-0-UI.s1 Rattus norvegicus cDNA, 3 end /clone=UI-R-C2p-nz-f-10-0-UI /clone_end=3 /gb=AI136977 /ug=Rn.23741 /len=376
L06040_s_at	951.1	P	0.017001	18.4	A	0.861235	D	0.999991		L06040 Rattus norvegicus 12-lipoxygenase mRNA, complete cds /cds=(19,2010) /gb=L06040 /gi=205212 /ug=Rn.11318 /len=2048
X78848cds_f_at	1126.8	P	0.007543	380.6	M	0.05447	D	0.999991		X78848cds RNGSTYC1F R.norvegicus (Fischer 344) GST Yc1 mRNA
D10952_i_at	3615.7	P	0.001109	1058.8	P	0.001109	D	0.999991		D10952 RATRCCOVB Rat mRNA for cytochrome c oxidase subunit Vb, complete cds
D90401_at	1815.8	P	0.001141	1189.4	P	0.000322	D	0.999991		D90401 RATAKGE2 Rat mRNA for dihydrolipoamide succinyltransferase
L27843_s_at	3805.8	P	0.000219	2745.7	P	0.000266	D	0.999991		L27843 RATPRL1NP Rat tyrosine phosphatase (PRL-1) mRNA, complete cds
U67913_s_at	441	P	0.035163	11	A	0.980696	D	0.999991		U67913 RNU67913 Rattus norvegicus mast cell protease 10 (RMCP-10) mRNA, partial cds
X73411mRNA_s_at	411.8	P	0.005643	196.8	A	0.060419	D	0.999991		X73411mRNA RNFESNA R.norvegicus FE 294 gene for snRNP-associated polypeptide N
X78593_at	98	P	0.003585	44.5	A	0.52062	D	0.999991		X78593 R.norvegicus mRNA for glycerol-3-phosphate dehydrogenase /cds=(91,2274) /gb=X78593 /gi=603582 /ug=Rn.10167 /len=2400
rc_AI168942_at	714.5	P	0.000219	539.7	P	0.000673	D	0.999991		rc_AI168942 EST214770 Rattus norvegicus cDNA, 3 end /clone=RKIBL01 /clone_end=3 /gb=AI168942 /gi=3705250 /ug=Rn.15623 /len=632
rc_AA818025_g_at	4600.4	P	0.000266	3585.6	P	0.000388	D	0.999991		rc_AA818025 UI-R-A0-ai-a-06-0-UI.s1 Rattus norvegicus cDNA, 3 end /clone=UI-R-A0-ai-a-06-0-UI /clone_end=3 /gb=AA818025 /gi=2887905 /ug=Rn.1231 /len=487
rc_AA818951_at	14722.8	P	0.000219	11224.9	P	0.000266	D	0.999991		rc_AA818951 UI-R-A0-as-e-04-0-UI.s1 Rattus norvegicus cDNA, 3 end /clone=UI-R-A0-as-e-04-0-UI /clone_end=3 /gb=AA818951 /gi=2888537 /ug=Rn.1556 /len=474
M15880_at	360.6	P	0.024711	160.8	A	0.098054	D	0.999991		M15880 Rat neuropeptide Y mRNA, complete cds /cds=(68,364) /gb=M15880 /gi=205756 /ug=Rn.9714 /len=539
rc_AA891049_at	300.5	P	0.002228	186.2	P	0.00418	D	0.999991		rc_AA891049 EST194852 Rattus norvegicus cDNA, 3 end /clone=RHEAO35 /clone_end=3 /gb=AA891049 /gi=3017928 /ug=Rn.3423 /len=455
rc_AA799580_at	2801.2	P	0.000322	1861.5	P	0.000562	D	0.999991		rc_AA799580 EST189077 Rattus norvegicus cDNA, 3 end /clone=RHEAC76 /clone_end=3 /gb=AA799580 /gi=2862535 /ug=Rn.6206 /len=602
rc_AA799788_s_at	1595.6	P	0.000219	952	P	0.000219	D	0.999991		rc_AA799788 EST189285 Rattus norvegicus cDNA, 3 end /clone=RHEAF35 /clone_end=3 /gb=AA799788 /gi=2862743 /ug=Rn.2427 /len=586
rc_AI171166_at	321	P	0.000388	195.5	P	0.000959	D	0.999992		rc_AI171166 EST217115 Rattus norvegicus cDNA, 3 end /clone=RMUBH05 /clone_end=3 /gb=AI171166 /gi=3711206 /ug=Rn.8796 /len=462
X16043cds_at	1329.3	P	0.000266	984.3	P	0.000266	D	0.999992		X16043cds RNP2A2 Rat mRNA for phosphatase 2A catalytic subunit isotype alpha (EC 3.1.3.-)
U96130_at	2761.3	P	0.000219	2088.2	P	0.000219	D	0.999992		U96130 Rattus norvegicus glycogenin mRNA, partial cds /cds=(0,742) /gb=U96130 /gi=2058738 /ug=Rn.3661 /len=1348
rc_AA800651_s_at	2905.7	P	0.000322	1848.9	P	0.000562	D	0.999992		rc_AA800651 EST190148 Rattus norvegicus cDNA, 3 end /clone=RLUAB91 /clone_end=3 /gb=AA800651 /gi=2863606 /ug=Rn.1519 /len=539
rc_AI232012_at	3004.3	P	0.00418	1871.3	P	0.000266	D	0.999993		rc_AI232012 EST228700 Rattus norvegicus cDNA, 3 end /clone=RHECR46 /clone_end=3 /gb=AI232012 /ug=Rn.1128 /len=586
rc_AI102620_at	508.3	P	0.000959	258.9	P	0.003585	D	0.999993		rc_AI102620 EST211909 Rattus norvegicus cDNA, 3 end /clone=REMBQ09 /clone_end=3 /gb=AI102620 /gi=3707344 /ug=Rn.9056 /len=522
AF090867_at	530.5	P	0.000673	320.1	P	0.004863	D	0.999993		AF090867 Rattus norvegicus guanosine monophosphate reductase mRNA, complete cds
AA848268_at	1403.1	P	0.002228	440.1	P	0.019304	D	0.999993		AA848268 EST191028 Normalized rat heart, Bento Soares Rattus sp. cDNA clone RHEAC66 5 end similar to DnaJ protein homolog 2, mRNA sequence [Rattus sp.]
AB015191_at	1227.1	P	0.003585	264	A	0.11716	D	0.999993		AB015191 Rattus norvegicus mRNA for Rh blood group protein, complete cds
AF063302mRNA#3_s_at	966.9	P	0.00418	651.9	P	0.013092	D	0.999993		AF063302mRNA#3 Rattus norvegicus carnitine palmitoyltransferase Ibeta 1, carnitine palmitoyltransferase Ibeta 2, and carnitine palmitoyltransferase Ibeta 3 gene, nuclear gene encoding mitochondrial proteins, alternatively spliced products, partial cds
D10706cds#3_s_at	7361.4	P	0.000219	5295.1	P	0.000219	D	0.999993		D10706cds#3 RATODCB Rat mRNA for ornithine decarboxylase antizyme, complete cds
X54617mRNA_s_at	11988.4	P	0.000219	10179.5	P	0.000219	D	0.999993		X54617mRNA RNRLCAE4 Rat RLC-A gene for myosin regulatory light chain, exon 4
M25804_at	1430.3	P	0.001354	461.5	P	0.008689	D	0.999993		M25804 Rat Rev-ErbA-alpha protein mRNA, complete cds /cds=(501,2027) /gb=M25804 /gi=514963 /ug=Rn.10105 /len=2297
U40001_at	1348.6	A	0.07383	766.7	A	0.284747	D	0.999993		U40001 Rattus norvegicus hormone-sensitive lipase testicular isoform mRNA, complete cds /cds=(193,3399) /gb=U40001 /gi=1488678 /ug=Rn.10566 /len=3704
AB000098_g_at	4221.9	P	0.001354	4199.3	P	0.001141	D	0.999993		AB000098 Rattus norvegicus mRNA for MIPP65, complete cds /cds=(18,1394) /gb=AB000098 /gi=2780407 /ug=Rn.6452 /len=1468
rc_AA945737_at	188.9	P	0.000805	95.9	A	0.07383	D	0.999993		rc_AA945737 EST201236 Rattus norvegicus cDNA, 3 end /clone=RLUAS64 /clone_end=3 /gb=AA945737 /gi=3105653 /ug=Rn.5289 /len=597
rc_AA946368_at	2102.3	P	0.000266	853	P	0.000219	D	0.999993		rc_AA946368 EST201867 Rattus norvegicus cDNA, 3 end /clone=RLUBH29 /clone_end=3 /gb=AA946368 /gi=3106284 /ug=Rn.3790 /len=750
X54510_at	3393.7	P	0.000673	2018.3	P	0.001141	D	0.999993		X54510 R.norvegicus mRNA for coupling factor 6 of mitochondrial ATP synthase complex /cds=(161,487) /gb=X54510 /gi=14214 /ug=Rn.5790 /len=573
M86621_at	3098.4	P	0.000219	2354.6	P	0.000219	D	0.999993		M86621 Rat dihydropyridine-sesitive L-type calcium channel alpha-2 subunit (CCHL2A) gene, complete cds /cds=(154,3429) /gb=M86621 /gi=203954 /ug=Rn.11276 /len=3804
rc_AA891546_at	879.3	P	0.000673	446.7	P	0.000805	D	0.999993		rc_AA891546 EST195349 Rattus norvegicus cDNA, 3 end /clone=RHEAZ77 /clone_end=3 /gb=AA891546 /gi=3018425 /ug=Rn.7246 /len=564
rc_AA893963_at	131.2	P	0.004863	20.5	A	0.581931	D	0.999993		rc_AA893963 EST197766 Rattus norvegicus cDNA, 3 end /clone=RPLAN95 /clone_end=3 /gb=AA893963 /gi=3020842 /ug=Rn.76 /len=410
rc_AA799663_g_at	451.2	P	0.006532	166.5	A	0.150527	D	0.999993		rc_AA799663 EST189160 Rattus norvegicus cDNA, 3 end /clone=RHEAD74 /clone_end=3 /gb=AA799663 /gi=2862618 /ug=Rn.6216 /len=478
rc_AA998683_g_at	11244.4	P	0.000562	7112.1	P	0.000805	D	0.999994		rc_AA998683 UI-R-C0-ig-h-06-0-UI.s1 Rattus norvegicus cDNA, 3 end /clone=UI-R-C0-ig-h-06-0-UI /clone_end=3 /gb=AA998683 /ug=Rn.3841 /len=436
rc_AI013297_at	885.6	P	0.001602	577.8	P	0.001354	D	0.999994		rc_AI013297 EST207972 Rattus norvegicus cDNA, 3 end /clone=RSPBJ19 /clone_end=3 /gb=AI013297 /ug=Rn.6543 /len=487
M63983_s_at	299.7	P	0.000388	152.3	P	0.001892	D	0.999994		M63983 RATHPRT Rat hypoxanthine phosphoribosyltransferase mRNA, complete cds
M86389cds_s_at	5433.9	P	0.006532	3361	P	0.006532	D	0.999994		M86389cds RATHSP27A Rat heat shock protein (Hsp27) mRNA, complete cds
U03388_s_at	692.3	P	0.002228	335.7	P	0.039365	D	0.999994		U03388 RRU03388 Rattus rattus Fisher 344 cyclooxygenase 1 mRNA, complete cds
X12367cds_s_at	19087	P	0.000388	9554	P	0.000673	D	0.999994		X12367cds RNGPXIMR R.norvegicus mRNA for glutathione peroxidase I
AJ007288_at	254.7	P	0.02786	23.5	A	0.621816	D	0.999994		AJ007288 RNO7288 Rattus norvegicus mRNA for neutrophil collagenease
M18527cds_f_at	775.6	P	0.005643	165.6	A	0.284747	D	0.999994		M18527cds RATIGKAF Rat (R.fuscipes coricus) Ig germline kappa-chain C-region gene, 3 end
S79304_s_at	22516.9	P	0.000219	16665.1	P	0.000219	D	0.999994		S79304 cytochrome oxidase subunit I, Ser-tRNA [rats, Sertoli cells, mRNA Mitochondrial, 987 nt]
rc_AI012802_at	712.1	P	0.001354	240.8	P	0.024711	D	0.999994		rc_AI012802 EST207253 Rattus norvegicus cDNA, 3 end /clone=RPLBB79 /clone_end=3 /gb=AI012802 /ug=Rn.11048 /len=522
rc_AI145680_s_at	843.5	P	0.000959	391.8	P	0.024711	D	0.999994		rc_AI145680 UI-R-BT0-qd-b-09-0-UI.s1 Rattus norvegicus cDNA, 3 end /clone=UI-R-BT0-qd-b-09-0-UI /clone_end=3 /gb=AI145680 /ug=Rn.6085 /len=464
rc_AI105050_at	13243.3	P	0.000219	10595.1	P	0.000219	D	0.999994		rc_AI105050 EST214339 Rattus norvegicus cDNA, 3 end /clone=RHECN02 /clone_end=3 /gb=AI105050 /ug=Rn.2618 /len=681
J05022_at	2510.9	P	0.000805	1286.2	P	0.002228	D	0.999994		J05022 Rat peptidylarginine deiminase mRNA /cds=(60,2057) /gb=J05022 /gi=205959 /ug=Rn.2642 /len=4507
X95577_at	388.5	P	0.001892	271.5	P	0.017001	D	0.999994		X95577 R.norvegicus mRNA for beta subunit of AMP-activated protein kinase /cds=(97,909) /gb=X95577 /gi=1185268 /ug=Rn.3619 /len=1949
X55660_g_at	1531	P	0.000388	993.6	P	0.000673	D	0.999994		X55660 Rat pcRF104 mRNA for furin /cds=(443,2824) /gb=X55660 /gi=56171 /ug=Rn.3220 /len=4259
rc_AA891302_g_at	264.4	P	0.001354	163.7	P	0.039365	D	0.999994		rc_AA891302 EST195105 Rattus norvegicus cDNA, 3 end /clone=RHEAS20 /clone_end=3 /gb=AA891302 /gi=3018181 /ug=Rn.7275 /len=406
rc_AA891800_g_at	1085.3	P	0.000219	694.7	P	0.000219	D	0.999994		rc_AA891800 EST195603 Rattus norvegicus cDNA, 3 end /clone=RKIAG95 /clone_end=3 /gb=AA891800 /gi=3018679 /ug=Rn.22707 /len=620
rc_AA892570_at	855.8	P	0.000673	314.3	P	0.006532	D	0.999994		rc_AA892570 EST196373 Rattus norvegicus cDNA, 3 end /clone=RKIAU03 /clone_end=3 /gb=AA892570 /gi=3019449 /ug=Rn.18730 /len=484
rc_AA800570_at	263.3	P	0.000219	85.7	P	0.005643	D	0.999994		rc_AA800570 EST190067 Rattus norvegicus cDNA, 3 end /clone=RLUAB41 /clone_end=3 /gb=AA800570 /gi=2863525 /ug=Rn.3346 /len=496
rc_AI236601_at	894.1	P	0.001892	576.4	P	0.003585	D	0.999995		rc_AI236601 EST233163 Rattus norvegicus cDNA, 3 end /clone=ROVDI22 /clone_end=3 /gb=AI236601 /ug=Rn.2277 /len=625
L38437_at	7561.8	P	0.000266	4941.8	P	0.000388	D	0.999995		L38437 Rattus norvegicus NADH ubiquinone oxidoreductase subunit (IP13) gene, complete cds /cds=(114,464) /gb=L38437 /gi=600528 /ug=Rn.6166 /len=604
D45247_g_at	7585.1	P	0.000219	5981.8	P	0.000219	D	0.999995		D45247 RATPSRCX Rat mRNA for proteasome subunit RCX, complete cds
L27124_s_at	1055.4	P	0.001141	576.8	P	0.001892	D	0.999995		L27124 RATNRDC Rattus sp. NRD convertase (NRDC) mRNA, complete cds
M18529cds_f_at	1168.1	P	0.000959	177.8	A	0.127645	D	0.999995		M18529cds RATIGKAH Rat (R.leucopus) Ig germline kappa-chain C-region gene, 3 end
J03886_at	2949.7	P	0.000673	1725.2	P	0.000673	D	0.999995		J03886 Rat skeletal muscle myosin light chain kinase, complete cds /cds=(59,1891) /gb=J03886 /gi=205496 /ug=Rn.9685 /len=2799
D86039_at	3065.6	P	0.001354	1809.3	P	0.013092	D	0.999995		D86039 Rat mRNA for ATP-sensitive inwardly rectifying K+ channel, BIR(Kir6.2), complete cds /cds=(536,1708) /gb=D86039 /gi=1655429 /ug=Rn.3985 /len=3305
D50568_at	730.7	P	0.006532	28.6	A	0.781017	D	0.999995		D50568 Rat mRNA for eosinophil major basic protein, complete cds /cds=(44,727) /gb=D50568 /gi=1127031 /ug=Rn.10674 /len=841
rc_AI007824_g_at	9270.3	P	0.000266	7399.4	P	0.000219	D	0.999995		rc_AI007824 EST202275 Rattus norvegicus cDNA, 3 end /clone=RBRAV39 /clone_end=3 /gb=AI007824 /ug=Rn.11302 /len=569
rc_AI170568_s_at	1092	P	0.001141	712.4	P	0.005643	D	0.999995		rc_AI170568 EST216501 Rattus norvegicus cDNA, 3 end /clone=RMUAY05 /clone_end=3 /gb=AI170568 /gi=3710608 /ug=Rn.4005 /len=670
X54510_g_at	2706.3	P	0.000219	2038.7	P	0.000219	D	0.999995		X54510 R.norvegicus mRNA for coupling factor 6 of mitochondrial ATP synthase complex /cds=(161,487) /gb=X54510 /gi=14214 /ug=Rn.5790 /len=573
AF007758_g_at	559.5	P	0.008689	60	A	0.267463	D	0.999995		AF007758 Rattus norvegicus synuclein 1 mRNA, complete cds /cds=(27,449) /gb=AF007758 /gi=2218253 /ug=Rn.1827 /len=1006
rc_AA799518_at	665.1	P	0.000322	227.7	P	0.000673	D	0.999995		rc_AA799518 EST189015 Rattus norvegicus cDNA, 3 end /clone=RHEAC06 /clone_end=3 /gb=AA799518 /gi=2862473 /ug=Rn.2094 /len=637
rc_AI103874_at	481.7	P	0.000805	258.8	P	0.005643	D	0.999996		rc_AI103874 EST213163 Rattus norvegicus cDNA, 3 end /clone=RHEBU32 /clone_end=3 /gb=AI103874 /gi=3708352 /ug=Rn.1464 /len=437
rc_AA892234_at	9826.7	P	0.000388	3431.3	P	0.000388	D	0.999996		rc_AA892234 EST196037 Rattus norvegicus cDNA, 3 end /clone=RKIAO03 /clone_end=3 /gb=AA892234 /gi=3019113 /ug=Rn.1916 /len=632
rc_AA799479_g_at	5032.1	P	0.001141	3057.6	P	0.002617	D	0.999996		rc_AA799479 EST188976 Rattus norvegicus cDNA, 3 end /clone=RHEAB52 /clone_end=3 /gb=AA799479 /gi=2862434 /ug=Rn.3373 /len=681
rc_AI104528_at	1648.6	P	0.014937	853.5	P	0.031336	D	0.999996		rc_AI104528 EST213817 Rattus norvegicus cDNA, 3 end /clone=RHECE67 /clone_end=3 /gb=AI104528 /gi=3708870 /ug=Rn.3911 /len=596
D16309_g_at	2178.2	P	0.000673	1353.3	P	0.000673	D	0.999996		D16309 RATCLND3 Rat mRNA for cyclin D3, complete cds
Z75029_s_at	727.6	P	0.000388	412	P	0.001892	D	0.999996		Z75029 R.norvegicus hsp70.2 mRNA for heat shock protein 70 /cds=(0,37) /gb=Z75029 /gi=1483577 /ug=Rn.1950 /len=707
U62940_at	759.9	P	0.000266	488.8	P	0.000219	D	0.999996		U62940 Rattus norvegicus stress-inducible chaperone mt-GrpE#1 mRNA, nuclear gene encoding mitochondrial protein, complete cds /cds=(14,667) /gb=U62940 /gi=2804583 /ug=Rn.10630 /len=961
AF018261_at	630.8	P	0.00418	244.9	A	0.081337	D	0.999996		AF018261 Rattus norvegicus EH domain binding protein Epsin mRNA, complete cds
AF020618_g_at	1116.5	P	0.000673	579	P	0.011447	D	0.999996		AF020618 Rattus norvegicus progression elevated gene 3 protein mRNA, complete cds
AF048828_g_at	2620	P	0.000673	1264	P	0.002228	D	0.999996		AF048828 Rattus norvegicus voltage dependent anion channel (RVDAC1) mRNA, complete cds
AF067795_at	8945.9	P	0.000322	6221.1	P	0.000468	D	0.999996		AF067795 Rattus norvegicus BFA-dependent ADP-ribosylation substrate BARS50 (Bars) mRNA, complete cds
AF067795_g_at	3242.8	P	0.000388	2297.3	P	0.000388	D	0.999996		AF067795 Rattus norvegicus BFA-dependent ADP-ribosylation substrate BARS50 (Bars) mRNA, complete cds
AJ006295_g_at	189.9	P	0.000805	97.5	P	0.006532	D	0.999996		AJ006295 RNO6295 Rattus norvegicus mRNA for AF-9
D28561_s_at	4099.9	P	0.001602	1636.4	P	0.003067	D	0.999996		D28561 RATGLUT4 Rat mRNA for glucose transporter, GLUT4
M13100cds#1_at	16309.6	P	0.000219	13731.1	P	0.000219	D	0.999996		M13100cds#1 RATLIN3A Rat long interspersed repetitive DNA sequence LINE3 (L1Rn)
M18531cds_f_at	1134.4	P	0.007543	230.4	A	0.081337	D	0.999996		M18531cds RATIGKAJ Rat (R.tunneyi) Ig germline kappa-chain C-region gene, 3 end
U75393_s_at	1988.5	P	0.000322	1338.2	P	0.000468	D	0.999996		U75393 RNSCSA2 Rattus norvegicus succinyl-CoA synthetase alpha subunit mRNA, nuclear gene encoding mitochondrial protein, partial cds and 3 untranslated sequence
M25804_g_at	1450.1	P	0.000959	515.8	P	0.019304	D	0.999996		M25804 Rat Rev-ErbA-alpha protein mRNA, complete cds /cds=(501,2027) /gb=M25804 /gi=514963 /ug=Rn.10105 /len=2297
U17565_g_at	728.9	P	0.000673	337.2	P	0.003585	D	0.999996		U17565 Rattus norvegicus intestinal DNA replication protein mRNA, partial cds /cds=(0,1523) /gb=U17565 /gi=3169698 /ug=Rn.10220 /len=1812
rc_AI639113_at	157.2	P	0.00418	44	A	0.150527	D	0.999996		Rat mixed-tissue library Rattus norvegicus cDNA clone rx04924 3 , mRNA sequence [Rattus norvegicus]
rc_AI639499_s_at	1585.8	P	0.000388	890.4	P	0.000388	D	0.999996		Rat mixed-tissue library Rattus norvegicus cDNA clone rx00871 3 , mRNA sequence [Rattus norvegicus]
rc_AI233219_at	473.5	P	0.000266	152.4	P	0.003585	D	0.999996		rc_AI233219 EST229907 Rattus norvegicus cDNA, 3 end /clone=RKIDC35 /clone_end=3 /gb=AI233219 /ug=Rn.6376 /len=717
M11851_at	7406.3	P	0.001602	3369.3	P	0.001602	D	0.999996		M11851 Rat heart myosin light chain 2 (MLC2) mRNA, 3 end /cds=(41,538) /gb=M11851 /gi=205476 /ug=Rn.17003 /len=610
M31788_g_at	4409.8	P	0.000219	3099.5	P	0.000219	D	0.999996		M31788 Rat X-chromosome linked phosphoglycerate kinase mRNA, complete cds /cds=(40,1293) /gb=M31788 /gi=206112 /ug=Rn.10989 /len=1675
U18314_g_at	450.1	P	0.000388	347.9	P	0.004863	D	0.999996		U18314 Rattus norvegicus lamina associated polypeptide 2 (LAP2) mRNA, complete cds /cds=(249,1607) /gb=U18314 /gi=763406 /ug=Rn.3364 /len=3508
U49062_at	1186.9	P	0.000673	440.8	P	0.000959	D	0.999996		U49062 Rattus norvegicus heat sle antigen CD24 mRNA, complete cds /cds=(59,289) /gb=U49062 /gi=1216497 /ug=Rn.6007 /len=1703
U87627_at	1303.8	P	0.000266	541.8	P	0.000673	D	0.999996		U87627 Rattus norvegicus putative monocarboxylate transporter (MCT3) mRNA, complete cds /cds=(89,1504) /gb=U87627 /gi=2463650 /ug=Rn.10826 /len=2118
rc_H33101_at	2391.9	P	0.000266	1725.8	P	0.000266	D	0.999996		rc_H33101 EST108789 Rattus norvegicus cDNA, 3 end /clone=RPNAH27 /clone_end=3 /gb=H33101 /gi=978518 /ug=Rn.9269 /len=351
rc_AA892506_at	603.7	P	0.00418	174.8	A	0.250724	D	0.999996		rc_AA892506 EST196309 Rattus norvegicus cDNA, 3 end /clone=RKIAS27 /clone_end=3 /gb=AA892506 /gi=3019385 /ug=Rn.6990 /len=583
rc_AA893733_at	779.9	P	0.000673	118.6	A	0.081337	D	0.999996		rc_AA893733 EST197536 Rattus norvegicus cDNA, 3 end /clone=RPLAK02 /clone_end=3 /gb=AA893733 /gi=3020612 /ug=Rn.14827 /len=400
rc_AA799650_at	2834	P	0.001892	1874.2	P	0.004863	D	0.999996		rc_AA799650 EST189147 Rattus norvegicus cDNA, 3 end /clone=RHEAD59 /clone_end=3 /gb=AA799650 /gi=2862605 /ug=Rn.2011 /len=593
rc_AI230406_at	5406.3	P	0.000219	3485.2	P	0.000219	D	0.999997		rc_AI230406 EST227101 Rattus norvegicus cDNA, 3 end /clone=REMCW17 /clone_end=3 /gb=AI230406 /ug=Rn.221 /len=558
rc_AA955477_g_at	917.1	P	0.000959	420.7	P	0.007543	D	0.999997		rc_AA955477 UI-R-A1-ex-f-01-0-UI.s1 Rattus norvegicus cDNA, 3 end /clone=UI-R-A1-ex-f-01-0-UI /clone_end=3 /gb=AA955477 /ug=Rn.8789 /len=394
L24896_s_at	5578.3	P	0.000266	3405.4	P	0.000219	D	0.999997		L24896 Rattus norvegicus phospholipid hydroperoxide glutathione peroxidase mRNA, complete cds /cds=(24,536) /gb=L24896 /gi=406110 /ug=Rn.3647 /len=755
M26125_at	638.4	P	0.006532	290.5	P	0.035163	D	0.999997		M26125 Rat epoxide hydrolase mRNA, complete cds /cds=(148,1515) /gb=M26125 /gi=207688 /ug=Rn.3603 /len=1733
X70871_at	11581.8	P	0.000219	7556.5	P	0.000219	D	0.999997		X70871 R.norvegicus mRNA for cyclin G /cds=(0,884) /gb=X70871 /gi=432967 /ug=Rn.11360 /len=885
U95727_at	746.3	P	0.000322	443.2	P	0.001354	D	0.999997		U95727 RNU95727 Rattus norvegicus DnaJ homolog 2 mRNA, complete cds
M18530cds_f_at	1675	P	0.000322	303.8	P	0.000219	D	0.999997		M18530cds RATIGKAI Rat (R.sordidus) germline kappa-chain C-region gene, 3 end
S65555_g_at	540.9	P	0.002228	73	P	0.031336	D	0.999997		S65555 gamma-glutamylcysteine synthetase light chain [rats, kidney, mRNA, 1380 nt]
U17254_at	783.9	P	0.000805	619.4	P	0.002228	D	0.999997		U17254 Rattus norvegicus immediate early gene transcription factor NGFI-B mRNA, complete cds /cds=(212,1903) /gb=U17254 /gi=596053 /ug=Rn.10000 /len=2488
rc_AI013861_at	1858.7	P	0.000388	1272.1	P	0.000468	D	0.999997		rc_AI013861 EST208536 Rattus norvegicus cDNA, 3 end /clone=RSPBV74 /clone_end=3 /gb=AI013861 /ug=Rn.73 /len=621
rc_AI044390_s_at	251.8	P	0.001141	75.9	P	0.004863	D	0.999997		rc_AI044390 UI-R-C0-is-c-06-0-UI.s1 Rattus norvegicus cDNA, 3 end /clone=UI-R-C0-is-c-06-0-UI /clone_end=3 /gb=AI044390 /ug=Rn.2874 /len=340
rc_AI102031_at	6226.6	P	0.000322	5523.6	P	0.000468	D	0.999997		rc_AI102031 EST211320 Rattus norvegicus cDNA, 3 end /clone=RBRBY15 /clone_end=3 /gb=AI102031 /gi=3706866 /ug=Rn.17098 /len=583
rc_AI171462_s_at	254.5	P	0.001892	73.7	A	0.175989	D	0.999997		rc_AI171462 EST217424 Rattus norvegicus cDNA, 3 end /clone=RMUBL26 /clone_end=3 /gb=AI171462 /gi=3711502 /ug=Rn.6007 /len=490
M26594_at	389.4	P	0.000219	253.7	P	0.000562	D	0.999997		M26594 Rat malic enzyme gene /cds=(0,1760) /gb=M26594 /gi=205293 /ug=Rn.22280 /len=1761
U25746_g_at	528.6	P	0.000673	347.8	P	0.000959	D	0.999997		U25746 Rattus norvegicus RNA helicase with arginine-serine-rich domain mRNA, complete cds /cds=(152,3250) /gb=U25746 /gi=897914 /ug=Rn.3436 /len=3531
L04684_at	2499.6	P	0.001354	965.4	P	0.011447	D	0.999997		L04684 Rat dihydropyridine-sensitive L-type calcium channel alpha-1 subunit (CCHL1A3) mRNA, 3 end /cds=(0,3440) /gb=L04684 /gi=203217 /ug=Rn.10738 /len=3812
Y13275_at	821.4	P	0.000805	363.3	P	0.002617	D	0.999997		Y13275 Rattus norvegicus mRNA for D6.1A protein /cds=(229,936) /gb=Y13275 /gi=2765305 /ug=Rn.6087 /len=1164
rc_AA859688_at	2116.3	P	0.000266	1296.1	P	0.000388	D	0.999997		rc_AA859688 UI-R-E0-bx-e-09-0-UI.s1 Rattus norvegicus cDNA, 3 end /clone=UI-R-E0-bx-e-09-0-UI /clone_end=3 /gb=AA859688 /gi=2949208 /ug=Rn.50 /len=438
rc_AA859911_g_at	600.6	P	0.000805	314.9	P	0.003585	D	0.999997		rc_AA859911 UI-R-E0-cg-b-05-0-UI.s1 Rattus norvegicus cDNA, 3 end /clone=UI-R-E0-cg-b-05-0-UI /clone_end=3 /gb=AA859911 /gi=2949431 /ug=Rn.24851 /len=447
rc_AA891828_g_at	1819.2	P	0.003067	700	A	0.098054	D	0.999997		rc_AA891828 EST195631 Rattus norvegicus cDNA, 3 end /clone=RKIAH33 /clone_end=3 /gb=AA891828 /gi=3018707 /ug=Rn.6963 /len=546
rc_AA892773_at	2603.7	P	0.000266	1525.6	P	0.000388	D	0.999997		rc_AA892773 EST196576 Rattus norvegicus cDNA, 3 end /clone=RKIAX16 /clone_end=3 /gb=AA892773 /gi=3019652 /ug=Rn.3170 /len=606
rc_AA799779_g_at	1571.4	P	0.004863	735.2	P	0.02786	D	0.999997		rc_AA799779 EST189276 Rattus norvegicus cDNA, 3 end /clone=RHEAF24 /clone_end=3 /gb=AA799779 /gi=2862734 /ug=Rn.1739 /len=679
rc_AA800206_at	10749	P	0.000219	7224.6	P	0.000219	D	0.999997		rc_AA800206 EST189703 Rattus norvegicus cDNA, 3 end /clone=RHEAM43 /clone_end=3 /gb=AA800206 /gi=2863161 /ug=Rn.3970 /len=602
rc_AA799499_at	4502.5	P	0.000468	2629.1	P	0.000388	D	0.999998		rc_AA799499 EST188996 Rattus norvegicus cDNA, 3 end /clone=RHEAB77 /clone_end=3 /gb=AA799499 /gi=2862454 /ug=Rn.17057 /len=565
rc_AI179150_s_at	35704.3	P	0.000219	30105.7	P	0.000219	D	0.999998		rc_AI179150 EST222834 Rattus norvegicus cDNA, 3 end /clone=RSPCC55 /clone_end=3 /gb=AI179150 /ug=Rn.221 /len=513
rc_AI171630_s_at	1435	P	0.000219	825.6	P	0.000322	D	0.999998		rc_AI171630 EST217602 Rattus norvegicus cDNA, 3 end /clone=RMUBN50 /clone_end=3 /gb=AI171630 /gi=3711670 /ug=Rn.3293 /len=708
U06099_at	6766.9	P	0.000388	2553.2	P	0.000673	D	0.999998		U06099 Rattus norvegicus thiol-specific antioxidant mRNA, complete cds /cds=(49,645) /gb=U06099 /gi=514253 /ug=Rn.2511 /len=877
AB005143_s_at	1804.2	P	0.001602	436.1	A	0.081337	D	0.999998		AB005143 Rattus norvegicus mRNA for uncoupling protein 2, complete cds
AF039583_s_at	360.8	P	0.002617	121	A	0.218983	D	0.999998		AF039583 Rattus norvegicus decay accelerating factor GPI-form precursor (DAF) mRNA, complete cds
AF056034_s_at	790.2	P	0.000673	340	P	0.001141	D	0.999998		AF056034 Rattus norvegicus F-actin binding protein b-Nexilin mRNA, complete cds
AF106563_s_at	922	P	0.003067	459.9	P	0.017001	D	0.999998		AF106563 Rattus norvegicus P-glycoprotein-like ATP-binding cassette transporter mRNA, complete cds
D00512_g_at	3522.1	P	0.000959	1991.5	P	0.005643	D	0.999998		D00512 RATACAL Rattus sp. mRNA for mitochondrial acetoacetyl-CoA thiolase precursor, complete cds
L14462_at	3441.1	P	0.001892	2088	P	0.017001	D	0.999998		L14462 RATESP1A Rattus rattus R-esp1 mRNA, complete cds
M18532cds_f_at	1171.4	P	0.019304	301.8	A	0.32083	D	0.999998		M18532cds RATIGKAK Rat (R.villosissimus) Ig germline kappa-chain C-region gene, 3 end
M35826cds_s_at	17354.9	P	0.000322	13106.6	P	0.000322	D	0.999998		M35826cds RATMTNDI Rat mitochondrial NADH-dehydrogenase (NDI) gene, complete cds
L24897_s_at	22479.7	P	0.000219	16659.5	P	0.000219	D	0.999998		L24897 Rattus norvegicus myosin heavy chain mRNA, 3 end /cds=(0,548) /gb=L24897 /gi=406108 /ug=Rn.10092 /len=649
D37934_g_at	1653.4	P	0.000219	1262.2	P	0.000388	D	0.999998		D37934 Rat mRNA for 5E5 antigen, complete cds /cds=(765,3242) /gb=D37934 /gi=531260 /ug=Rn.3196 /len=4492
rc_AI639163_at	270.3	P	0.000388	93.9	P	0.035163	D	0.999998		Rat mixed-tissue library Rattus norvegicus cDNA clone rx01182 3 , mRNA sequence [Rattus norvegicus]
rc_AI639444_at	2495.3	P	0.000219	1322	P	0.000219	D	0.999998		Rat mixed-tissue library Rattus norvegicus cDNA clone rx05113 3 , mRNA sequence [Rattus norvegicus]
rc_AI639510_at	166	P	0.000388	88.2	P	0.039365	D	0.999998		Rat mixed-tissue library Rattus norvegicus cDNA clone rx02430 3 , mRNA sequence [Rattus norvegicus]
rc_AA850138_at	3564.9	P	0.000959	389.7	A	0.127645	D	0.999998		rc_AA850138 EST192905 Rattus norvegicus cDNA, 3 end /clone=ROVAC84 /clone_end=3 /gb=AA850138 /gi=2937678 /ug=Rn.129 /len=474
rc_AI011998_at	249.9	P	0.000219	211.6	P	0.001602	D	0.999998		rc_AI011998 EST206449 Rattus norvegicus cDNA, 3 end /clone=RPLAR43 /clone_end=3 /gb=AI011998 /ug=Rn.11296 /len=495
rc_AI235890_s_at	557.8	P	0.000388	208.5	P	0.004863	D	0.999998		rc_AI235890 EST232452 Rattus norvegicus cDNA, 3 end /clone=ROVCY28 /clone_end=3 /gb=AI235890 /ug=Rn.14674 /len=387
L09119_g_at	669	P	0.011447	38	A	0.732537	D	0.999998		L09119 Rattus norvegicus C kinase substrate calmodulin-binding protein (RC3) mRNA, complete cds /cds=(249,485) /gb=L09119 /gi=206594 /ug=Rn.11236 /len=1384
M73701_at	14184.1	P	0.000219	11018.6	P	0.000219	D	0.999998		M73701 R.norvegicus troponin I mRNA, complete cds /cds=(33,581) /gb=M73701 /gi=206984 /ug=Rn.9924 /len=679
X02412_at	18691	P	0.000219	15911.6	P	0.000219	D	0.999998		X02412 Rat mRNA fragment for striated muscle alpha-tropomyosin /cds=(0,614) /gb=X02412 /gi=57405 /ug=Rn.1033 /len=890
X56133_at	4493.2	P	0.000219	3154.9	P	0.000219	D	0.999998		X56133 Rat mRNA for F1-ATPase alpha subunit (EC 3.6.1.34) /cds=(0,707) /gb=X56133 /gi=57028 /ug=Rn.7138 /len=1066
D43623_at	2196.4	P	0.000562	1754.3	P	0.002617	D	0.999998		D43623 Rat mRNA for carnitine palmitoyltransferase I like protein (CPTI like protein), complete cds /cds=(26,2344) /gb=D43623 /gi=847718 /ug=Rn.6028 /len=2813
U78977_at	1090.4	P	0.000322	560.7	P	0.003067	D	0.999998		U78977 Rattus norvegicus putative ATPase mRNA, partial cds /cds=(0,827) /gb=U78977 /gi=2944136 /ug=Rn.11016 /len=936
AF007758_at	295.6	P	0.007543	29.7	A	0.64131	D	0.999998		AF007758 Rattus norvegicus synuclein 1 mRNA, complete cds /cds=(27,449) /gb=AF007758 /gi=2218253 /ug=Rn.1827 /len=1006
rc_AA891872_at	4035.4	P	0.000266	2836	P	0.000219	D	0.999998		rc_AA891872 EST195675 Rattus norvegicus cDNA, 3 end /clone=RKIAH93 /clone_end=3 /gb=AA891872 /gi=3018751 /ug=Rn.3128 /len=614
rc_AA892462_at	7596.4	P	0.000219	5448	P	0.000219	D	0.999998		rc_AA892462 EST196265 Rattus norvegicus cDNA, 3 end /clone=RKIAQ74 /clone_end=3 /gb=AA892462 /gi=3019341 /ug=Rn.3254 /len=395
rc_AA893088_at	1750.1	P	0.000266	1153.7	P	0.000266	D	0.999998		rc_AA893088 EST196891 Rattus norvegicus cDNA, 3 end /clone=RKIBB94 /clone_end=3 /gb=AA893088 /gi=3019967 /ug=Rn.3649 /len=479
Y00497_s_at	1194	P	0.000219	607.5	P	0.000219	D	0.999999		Y00497 Rat mRNA for manganese-containing superoxide dismutase (MnSoD) /cds=(11,679) /gb=Y00497 /gi=56690 /ug=Rn.10488 /len=1438
rc_AA799525_at	3298.2	P	0.000468	1455.4	P	0.000959	D	0.999999		rc_AA799525 EST189022 Rattus norvegicus cDNA, 3 end /clone=RHEAC13 /clone_end=3 /gb=AA799525 /gi=2862480 /ug=Rn.1099 /len=573
M22756_at	6404	P	0.000219	3239.9	P	0.000219	D	0.999999		M22756 Rat 24-kDa subunit of mitochondrial NADH dehydrogenase mRNA, 3 end /cds=(0,725) /gb=M22756 /gi=205627 /ug=Rn.11092 /len=771
rc_AA891651_g_at	9387	P	0.000266	6410.7	P	0.000266	D	0.999999		rc_AA891651 EST195454 Rattus norvegicus cDNA, 3 end /clone=RKIAF13 /clone_end=3 /gb=AA891651 /gi=3018530 /ug=Rn.1318 /len=499
rc_AA899320_at	2152.9	P	0.000322	1750.1	P	0.001141	D	0.999999		rc_AA899320 UI-R-E0-cz-b-11-0-UI.s1 Rattus norvegicus cDNA, 3 end /clone=UI-R-E0-cz-b-11-0-UI /clone_end=3 /gb=AA899320 /gi=3034674 /ug=Rn.13584 /len=428
rc_AA799474_at	9007.6	P	0.000266	5877	P	0.000266	D	0.999999		rc_AA799474 EST188971 Rattus norvegicus cDNA, 3 end /clone=RHEAB45 /clone_end=3 /gb=AA799474 /gi=2862429 /ug=Rn.1413 /len=687
rc_AA819708_s_at	8989.8	P	0.000219	4254.4	P	0.000219	D	0.999999		rc_AA819708 UI-R-A0-ap-e-06-0-UI.s1 Rattus norvegicus cDNA, 3 end /clone=UI-R-A0-ap-e-06-0-UI /clone_end=3 /gb=AA819708 /gi=2888934 /ug=Rn.1745 /len=468
rc_AI011556_s_at	3499.2	P	0.000219	2349.4	P	0.000266	D	0.999999		rc_AI011556 EST206007 Rattus norvegicus cDNA, 3 end /clone=ROVAW63 /clone_end=3 /gb=AI011556 /ug=Rn.17740 /len=405
rc_AA866477_at	6324.5	P	0.000266	3436.6	P	0.000219	D	0.999999		rc_AA866477 UI-R-E0-br-h-03-0-UI.s1 Rattus norvegicus cDNA, 3 end /clone=UI-R-E0-br-h-03-0-UI /clone_end=3 /gb=AA866477 /gi=2961938 /ug=Rn.2026 /len=488
rc_AA900476_g_at	957.4	P	0.000468	466.4	P	0.002228	D	0.999999		rc_AA900476 UI-R-E0-bw-c-12-0-UI.s2 Rattus norvegicus cDNA, 3 end /clone=UI-R-E0-bw-c-12-0-UI /clone_end=3 /gb=AA900476 /gi=3035830 /ug=Rn.221 /len=463
rc_AI009132_at	4648.3	P	0.000219	3188.6	P	0.000219	D	0.999999		rc_AI009132 EST203583 Rattus norvegicus cDNA, 3 end /clone=REMBJ20 /clone_end=3 /gb=AI009132 /ug=Rn.221 /len=678
rc_AI014091_at	4082	P	0.000219	3069.6	P	0.000805	D	0.999999		rc_AI014091 EST207646 Rattus norvegicus cDNA, 3 end /clone=RSPBE78 /clone_end=3 /gb=AI014091 /ug=Rn.221 /len=608
rc_AA892248_at	19432.4	P	0.000266	11040.1	P	0.000266	D	0.999999		rc_AA892248 EST196051 Rattus norvegicus cDNA, 3 end /clone=RKIAO18 /clone_end=3 /gb=AA892248 /gi=3019127 /ug=Rn.2277 /len=587
rc_AI235358_at	4482.9	P	0.000266	2546.6	P	0.000322	D	0.999999		rc_AI235358 EST231920 Rattus norvegicus cDNA, 3 end /clone=ROVCQ84 /clone_end=3 /gb=AI235358 /ug=Rn.2334 /len=554
rc_AA818226_s_at	28789.7	P	0.000266	16303.4	P	0.000562	D	0.999999		rc_AA818226 UI-R-A0-ah-g-06-0-UI.s1 Rattus norvegicus cDNA, 3 end /clone=UI-R-A0-ah-g-06-0-UI /clone_end=3 /gb=AA818226 /gi=2888106 /ug=Rn.2528 /len=609
rc_AI229497_at	3679.6	P	0.000219	2245.6	P	0.000219	D	0.999999		rc_AI229497 EST226192 Rattus norvegicus cDNA, 3 end /clone=REMCH27 /clone_end=3 /gb=AI229497 /ug=Rn.2867 /len=444
rc_AA899854_at	1401.5	P	0.000322	530.2	P	0.000673	D	0.999999		rc_AA899854 UI-R-E0-cq-h-04-0-UI.s2 Rattus norvegicus cDNA, 3 end /clone=UI-R-E0-cq-h-04-0-UI /clone_end=3 /gb=AA899854 /gi=3035208 /ug=Rn.5821 /len=511
rc_AI104035_s_at	13521.3	P	0.000219	9645.1	P	0.000219	D	0.999999		rc_AI104035 EST213324 Rattus norvegicus cDNA, 3 end /clone=RHEBW48 /clone_end=3 /gb=AI104035 /gi=3708471 /ug=Rn.6009 /len=315
rc_AI013297_g_at	2693.2	P	0.000219	1688.7	P	0.000219	D	0.999999		rc_AI013297 EST207972 Rattus norvegicus cDNA, 3 end /clone=RSPBJ19 /clone_end=3 /gb=AI013297 /ug=Rn.6543 /len=487
rc_AA859957_at	7804.7	P	0.000219	4541.5	P	0.000266	D	0.999999		rc_AA859957 UI-R-E0-ca-f-05-0-UI.s1 Rattus norvegicus cDNA, 3 end /clone=UI-R-E0-ca-f-05-0-UI /clone_end=3 /gb=AA859957 /gi=2949477 /ug=Rn.842 /len=463
K00750exon#2-3_g_at	8535.8	P	0.000219	5202.7	P	0.000219	D	0.999999		K00750exon#2-3 RATCYC Rat (Sprague-Dawley) cytochrome c nuclear-encoded mitochondrial gene and flanks
M21060_s_at	4614.7	P	0.000322	2551.8	P	0.000388	D	0.999999		M21060 RATCUZNA Rat copper-zinc containing superoxide dismutase mRNA, complete cds
M24542cds_at	4876.7	P	0.000266	1829.2	P	0.000266	D	0.999999		M24542cds RATRIP Rat Rieske iron-sulfur protein mRNA, complete cds
L03294_at	5663.4	P	0.000266	2584.3	P	0.000219	D	0.999999		L03294 Rattus norvegicus lipoprotein lipase mRNA, complete cds /cds=(174,1598) /gb=L03294 /gi=205214 /ug=Rn.3834 /len=3617
L19998_g_at	994.2	P	0.000562	445.8	P	0.000562	D	0.999999		L19998 Rat minoxidil sulfotransferase mRNA, complete cds /cds=(77,952) /gb=L19998 /gi=310178 /ug=Rn.1507 /len=1227
D86215_at	6232.4	P	0.000219	2493.1	P	0.000219	D	0.999999		D86215 Rat adult brain mRNA for NADH-ubiquinone oxidoreductase, complete cds /cds=(145,495) /gb=D86215 /gi=1398907 /ug=Rn.6170 /len=553
U64030_at	2003.3	P	0.000219	417.4	P	0.000673	D	0.999999		U64030 Rattus norvegicus dUTPase mRNA, complete cds /cds=(13,624) /gb=U64030 /gi=1654341 /ug=Rn.6102 /len=928
U69272_at	660.1	P	0.001354	233	P	0.009985	D	0.999999		U69272 Rattus norvegicus interleukin-15 mRNA, complete cds /cds=(545,1033) /gb=U69272 /gi=1813539 /ug=Rn.2490 /len=1313
AB008807_at	708	P	0.000219	453.4	P	0.000562	D	0.999999		AB008807 Rattus rattus mRNA for glutathione-dependent dehydroascorbate reductase, complete cds
AB019393_at	655	P	0.000562	182.1	A	0.07383	D	0.999999		AB019393 Rattus norvegicus mRNA for myocilin, complete cds
AF036548_g_at	1574.6	P	0.000673	861.3	P	0.003067	D	0.999999		AF036548 Rattus norvegicus RGC-32 (RGC-32) mRNA, complete cds
AF039832_g_at	218.3	P	0.000805	54.6	M	0.05447	D	0.999999		AF039832 Rattus norvegicus homeobox protein (rPtx2) mRNA, complete cds
AF048828_at	783.6	P	0.000266	364.1	P	0.002617	D	0.999999		AF048828 Rattus norvegicus voltage dependent anion channel (RVDAC1) mRNA, complete cds
AF099093_g_at	512	P	0.000266	240.7	P	0.000219	D	0.999999		AF099093 Rattus norvegicus ubiquitin-conjugating enzyme UBC7 mRNA, complete cds
AJ005046_g_at	992.4	P	0.000468	330.4	P	0.007543	D	0.999999		AJ005046 RNAJ5046 Rattus norvegicus mRNA for muscle fructose-1,6-bisphosphatase
AJ009698_at	1418.6	P	0.000388	514.6	P	0.000805	D	0.999999		AJ009698 RNO9698 Rattus norvegicus mRNA for embigin protein
AJ009698_g_at	1325.3	P	0.001141	467.6	P	0.013092	D	0.999999		AJ009698 RNO9698 Rattus norvegicus mRNA for embigin protein
D10655_at	3489.4	P	0.000219	1991	P	0.000468	D	0.999999		D10655 RATPDCE2 Rat mRNA for dihydrolipoamide acetyltransferase
D13127_at	6598.7	P	0.000388	3471.5	P	0.000959	D	0.999999		D13127 RATOSCP Rattus norvegicus mRNA for oligomycin sensitivity conferring protein, complete cds
D13127_g_at	12885.8	P	0.000219	10958	P	0.000219	D	0.999999		D13127 RATOSCP Rattus norvegicus mRNA for oligomycin sensitivity conferring protein, complete cds
D21869_s_at	1406.3	P	0.000468	926	P	0.001602	D	0.999999		D21869 RATPFKM04 Rat mRNA for PKF-M (phosphofructokinase-M), partial cds
D26393exon_s_at	938	P	0.000266	641	P	0.000322	D	0.999999		D26393exon RATHK2 Rat HK2 gene for type II hexokinase, exon1 and promoter region
D26564_g_at	5028.1	P	0.000219	3482.8	P	0.000219	D	0.999999		D26564 RATCDS37 Rattus norvegicus mRNA, complete cds, similar to cdc37
J01435cds#4_s_at	39313.8	P	0.000219	31914.9	P	0.000219	D	0.999999		J01435cds#4 RATMTCYOS Rattus norvegicus mitochondrial cytochrome oxidase subunits I,II, III genes, ATPase subunit 6 gene, Trp-,Ala-,Asn-,Cys-. Tyr-, Ser(ucn)-, Asp-, Lys-, Gly-, Arg-, His-, Ser(agy)-, Leu(cun)-tRNAs
L01793_at	3104.8	P	0.000322	1414.1	P	0.000468	D	0.999999		L01793 RATMUSGLY Rattus norvegicus glycogenin mRNA sequence
L10652_g_at	2073.1	P	0.000219	1333.9	P	0.000219	D	0.999999		L10652 RATEIF2B Rattus rattus eukaryotic initiation factor (Eif-2) 67 kDa associated protein mRNA, complete cds
L13635_s_at	1148.6	P	0.000266	589.4	P	0.000388	D	0.999999		L13635 RATHRS Rattus rattus insulin-induced growth-respons protein (HRS) mRNA, complete cds
L21711_s_at	3122	P	0.000322	692.7	P	0.008689	D	0.999999		L21711 PFALGT Rattus sp. (clone PbURF) galectin-5 mRNA, complete cds
M37942exon#2-3_s_at	4265.8	P	0.000219	2831.6	P	0.000266	D	0.999999		M37942exon#2-3 RATAMPD11 Rattus norvegicus adenosine monophosphate deaminase 1 (AMPD1) gene, exons 14-16
M92919_at	497.2	P	0.000805	285.5	P	0.006532	D	0.999999		M92919 RATPKAC Rat phosphorylase kinase alpha-subunit (PhK-alpha-subunit) mRNA, partial cds
S45663_g_at	7389.6	P	0.000219	3939.2	P	0.000219	D	0.999999		S45663 SC2=synaptic glycoprotein [rats, brain, mRNA, 1178 nt]
S74572_g_at	455.5	P	0.003067	140.2	P	0.024711	D	0.999999		S74572 Mg2+ dependent protein phosphatase beta isoform {alternatively spliced} [rats, brain, mRNA, 1503 nt]
S78218_at	4714.5	P	0.000219	2618.8	P	0.000219	D	0.999999		S78218 protein phosphatase 1 beta [rats, striatum, mRNA, 2668 nt]
S90449_at	291	P	0.001141	98.2	P	0.004863	D	0.999999		S90449 protein phosphatase 2C isoform [rats, liver, mRNA, 1950 nt]
U31816_s_at	874	P	0.001141	428	P	0.039365	D	0.999999		U31816 RNU31816 Rattus norvegicus calcium channel alpha-1S subunit (ROB1) mRNA, partial cds
U75411cds_g_at	858	P	0.001141	89.8	A	0.060419	D	0.999999		U75411cds RNU75411 Rattus norvegicus anti-idiotype immunoglobulin M light chain gene, partial cds
U83880UTR#1_g_at	847.5	P	0.001141	295.4	P	0.024711	D	0.999999		U83880UTR#1 RNGPDH2 Rattus norvegicus glycerol-3-phosphate dehydrate dehydrogenase (mtGPDH) mRNA, 3 UTR
U84727_at	2995.2	P	0.000219	1587	P	0.000388	D	0.999999		U84727 RNU84727 Rattus norvegicus 2-oxoglutarate carrier mRNA, complete cds
X57986mRNA_s_at	1393.6	P	0.000266	789.1	P	0.000388	D	0.999999		X57986mRNA RNPKCA1 Rat mRNA for C alpha subunit of the cAMP-dependent protein kinase
X62660mRNA_g_at	297.4	P	0.000805	127	A	0.07383	D	0.999999		X62660mRNA RRGTS8 R.rattus mRNA for glutathione transferase subunit 8
Y09453cds_at	1960.4	P	0.000219	1009.4	P	0.000219	D	0.999999		Y09453cds RNY09453 R.norvegicus mRNA for calcium channel gamma subunit
Z15123exon#5_s_at	639.2	P	0.000805	284.7	P	0.002228	D	0.999999		Z15123exon#5 RNAMDX48 R.norvegicus S-adenosylmethionine decarboxylase gene, exons 4-8
J04503_at	1521.6	P	0.000266	683.3	P	0.000266	D	0.999999		J04503 Rat protein phosphatase 2c mRNA, complete cds /cds=(87,1235) /gb=J04503 /gi=206312 /ug=Rn.4553 /len=1602
M30581_at	1660.1	P	0.000266	610.5	P	0.000562	D	0.999999		M30581 Rat organellar Ca-2+ pump mRNA, complete cds /cds=(131,3130) /gb=M30581 /gi=206898 /ug=Rn.9920 /len=4472
D88586_at	621.4	P	0.001354	268.3	P	0.014937	D	0.999999		D88586 Rat mRNA for eosinophil cationic protein, complete cds /cds=(63,530) /gb=D88586 /gi=1669582 /ug=Rn.10626 /len=711
AF041083_at	5417.9	P	0.000266	216.8	A	0.162935	D	0.999999		AF041083 Rattus norvegicus RoBo-1 mRNA, complete cds /cds=(110,832) /gb=AF041083 /gi=2895562 /ug=Rn.10735 /len=1607
AB010743_at	9591.5	P	0.000673	3168	P	0.001354	D	0.999999		AB010743 Rattus norvegicus mRNA for UCP2, complete cds /cds=(344,1273) /gb=AB010743 /gi=3062842 /ug=Rn.13333 /len=1575
rc_AI639082_s_at	1167.3	P	0.001141	500	P	0.009985	D	0.999999		Rat mixed-tissue library Rattus norvegicus cDNA clone rx05005 3 , mRNA sequence [Rattus norvegicus]
rc_AI639103_s_at	527	P	0.001141	151.8	M	0.043968	D	0.999999		Rat mixed-tissue library Rattus norvegicus cDNA clone rx01964 3 , mRNA sequence [Rattus norvegicus]
rc_AA892775_at	7430.1	P	0.000219	3426.2	P	0.000219	D	0.999999		rc_AA892775 EST196578 Rattus norvegicus cDNA, 3 end /clone=RKIAX18 /clone_end=3 /gb=AA892775 /gi=3019654 /ug=Rn.2283 /len=711
rc_AA800745_at	623.3	P	0.000388	243	P	0.02786	D	0.999999		rc_AA800745 EST190242 Rattus norvegicus cDNA, 3 end /clone=RLUAK93 /clone_end=3 /gb=AA800745 /gi=2863700 /ug=Rn.3941 /len=597
rc_AA924326_s_at	27542	P	0.000322	15401.3	P	0.000562	D	0.999999		rc_AA924326 UI-R-A1-dy-h-11-0-UI.s1 Rattus norvegicus cDNA, 3 end /clone=UI-R-A1-dy-h-11-0-UI /clone_end=3 /gb=AA924326 /gi=3071462 /ug=Rn.1774 /len=361
rc_AA925752_at	1742.9	P	0.000388	500.7	P	0.000219	D	0.999999		rc_AA925752 UI-R-A1-ep-f-07-0-UI.s1 Rattus norvegicus cDNA, 3 end /clone=UI-R-A1-ep-f-07-0-UI /clone_end=3 /gb=AA925752 /gi=3072888 /ug=Rn.3790 /len=484
rc_AA957003_at	10117.6	P	0.000219	158.9	P	0.009985	D	0.999999		rc_AA957003 UI-R-E1-fq-d-09-0-UI.s1 Rattus norvegicus cDNA, 3 end /clone=UI-R-E1-fq-d-09-0-UI /clone_end=3 /gb=AA957003 /ug=Rn.9156 /len=369
rc_AA996401_s_at	952.9	P	0.003585	407	P	0.021866	D	0.999999		rc_AA996401 UI-R-C0-he-e-06-0-UI.s1 Rattus norvegicus cDNA, 3 end /clone=UI-R-C0-he-e-06-0-UI /clone_end=3 /gb=AA996401 /ug=Rn.2874 /len=347
rc_AI008020_at	1255.2	P	0.000388	844.7	P	0.002228	D	0.999999		rc_AI008020 EST202471 Rattus norvegicus cDNA, 3 end /clone=REMAI46 /clone_end=3 /gb=AI008020 /ug=Rn.3519 /len=605
rc_AI014135_g_at	1012.8	P	0.000266	357.2	P	0.000266	D	0.999999		rc_AI014135 EST207690 Rattus norvegicus cDNA, 3 end /clone=RSPBF48 /clone_end=3 /gb=AI014135 /ug=Rn.4229 /len=410
rc_AI145367_at	990.1	P	0.000322	506.6	P	0.000562	D	0.999999		rc_AI145367 UI-R-BT0-qe-b-06-0-UI.s1 Rattus norvegicus cDNA, 3 end /clone=UI-R-BT0-qe-b-06-0-UI /clone_end=3 /gb=AI145367 /ug=Rn.10229 /len=572
rc_AI169104_at	4298.5	P	0.000219	868.9	P	0.000219	D	0.999999		rc_AI169104 EST214935 Rattus norvegicus cDNA, 3 end /clone=RKIBN18 /clone_end=3 /gb=AI169104 /gi=3705412 /ug=Rn.6800 /len=510
rc_AI170608_at	820.9	P	0.000388	385.5	P	0.000388	D	0.999999		rc_AI170608 EST216542 Rattus norvegicus cDNA, 3 end /clone=RMUAY78 /clone_end=3 /gb=AI170608 /gi=3710648 /ug=Rn.11361 /len=722
rc_AA818894_at	836.6	P	0.000219	131.1	P	0.031336	D	0.999999		rc_AA818894 UI-R-A0-av-d-03-0-UI.s1 Rattus norvegicus cDNA, 3 end /clone=UI-R-A0-av-d-03-0-UI /clone_end=3 /gb=AA818894 /gi=2888480 /ug=Rn.11411 /len=557
rc_AI227608_s_at	1126.6	P	0.000388	441.5	P	0.009985	D	0.999999		rc_AI227608 EST224312 Rattus norvegicus cDNA, 3 end /clone=RBRCJ33 /clone_end=3 /gb=AI227608 /ug=Rn.2455 /len=490
rc_AI232783_s_at	9915.7	P	0.000219	4311.8	P	0.000322	D	0.999999		rc_AI232783 EST229471 Rattus norvegicus cDNA, 3 end /clone=RKICG50 /clone_end=3 /gb=AI232783 /ug=Rn.2204 /len=478
L19927_at	6164.7	P	0.000219	3638.8	P	0.000219	D	0.999999		L19927 Rattus norvegicus (clone gamma-3) ATP synthase gamma-subunit (ATP5c) mRNA, 3 end cds /cds=(0,812) /gb=L19927 /gi=310189 /ug=Rn.9723 /len=975
L13606_at	9288	P	0.000219	5626.2	P	0.000266	D	0.999999		L13606 Rattus norvegicus skeletal muscle myosin heavy chain mRNA, 3 end /cds=(0,548) /gb=L13606 /gi=294591 /ug=Rn.19732 /len=642
M26686_g_at	1110.7	P	0.000219	499.1	P	0.000219	D	0.999999		M26686 Rattus norvegicus carboxyl methyltransferase mRNA, complete cds /cds=(60,743) /gb=M26686 /gi=603466 /ug=Rn.7136 /len=1658
D17296_at	13621.3	P	0.000219	10620.7	P	0.000219	D	0.999999		D17296 Rat mRNA for polyubiquitin (ten completely repetitive ubiquitins in tandem and one ubiguitin-like protein), complete cds /cds=(33,2465) /gb=D17296 /gi=471153 /ug=Rn.3761 /len=2545
D17445_g_at	5767.6	P	0.000219	4527.8	P	0.000219	D	0.999999		D17445 Rat mRNA for 14-3-3 protein eta-subtype, complete cds /cds=(175,915) /gb=D17445 /gi=398154 /ug=Rn.3324 /len=1689
U08976_at	1404.2	P	0.000219	758.4	P	0.000805	D	0.999999		U08976 Rattus norvegicus Wistar peroxisomal enoyl hydratase-like protein (PXEL) mRNA, complete cds /cds=(10,993) /gb=U08976 /gi=478983 /ug=Rn.6148 /len=1097
M91808_at	3620.2	P	0.000805	1864.1	P	0.003067	D	0.999999		M91808 Rattus norvegicus sodium channel beta-1 subunit mRNA, complete cds /cds=(219,875) /gb=M91808 /gi=206864 /ug=Rn.4958 /len=1490
U49062_g_at	591.5	P	0.000266	163.4	P	0.000468	D	0.999999		U49062 Rattus norvegicus heat sle antigen CD24 mRNA, complete cds /cds=(59,289) /gb=U49062 /gi=1216497 /ug=Rn.6007 /len=1703
X05341_at	4534.3	P	0.000266	2190.5	P	0.000322	D	0.999999		X05341 Rat mRNA for 3-oxoacyl-CoA thiolase /cds=(164,1357) /gb=X05341 /gi=55543 /ug=Rn.3786 /len=1619
X58294_at	4461	P	0.000322	1113.2	P	0.000959	D	0.999999		X58294 R.norvegicus mRNA for carbonic anhydrase II /cds=(8,790) /gb=X58294 /gi=55837 /ug=Rn.3525 /len=1459
X51529_at	444.1	P	0.000805	17.7	A	0.339558	D	0.999999		X51529 Rat gene for platelet phospholipase A2 /cds=(549,989) /gb=X51529 /gi=56930 /ug=Rn.11346 /len=1262
Y00350_at	683.8	P	0.000562	388.9	P	0.017001	D	0.999999		Y00350 Rat mRNA for uroporphyrinogen decarboxylase (URO-D; EC 4.1.1.31) /cds=UNKNOWN /gb=Y00350 /gi=57464 /ug=Rn.4214 /len=1169
X14812_at	27993.5	P	0.000219	16757.9	P	0.000219	D	0.999999		X14812 Rat mRNA for ventricular myosin light chain 1 /cds=(45,647) /gb=X14812 /gi=56669 /ug=Rn.1955 /len=885
J05470_at	1137	P	0.000388	552.8	P	0.001602	D	0.999999		J05470 Rat mitochondrial carnitine palmitoyltransferase II (CPT II) mRNA, complete cds /cds=(62,2038) /gb=J05470 /gi=203579 /ug=Rn.11389 /len=2296
U31866_g_at	531.9	P	0.000562	82.8	A	0.339558	D	0.999999		U31866 Rattus norvegicus Nclone10 mRNA /cds=UNKNOWN /gb=U31866 /gi=1216376 /ug=Rn.11164 /len=2657
U61729_at	1071.4	P	0.000219	800	P	0.000219	D	0.999999		U61729 Rattus norvegicus proline rich protein mRNA, complete cds /cds=(175,984) /gb=U61729 /gi=1408276 /ug=Rn.10967 /len=1619
U73030_at	1358.1	P	0.003067	564.7	A	0.35869	D	0.999999		U73030 Rattus norvegicus pituitary tumor transforming gene (PTTG) mRNA, complete cds /cds=(292,891) /gb=U73030 /gi=1763264 /ug=Rn.271 /len=974
M18467_at	4432.7	P	0.000266	2551	P	0.000266	D	0.999999		M18467 Rattus norvegicus mitochondrial aspartate aminotransferase mRNA, complete cds /cds=(89,1381) /gb=M18467 /gi=203009 /ug=Rn.3628 /len=2325
AB003515_at	3709.9	P	0.000219	1960.2	P	0.000219	D	0.999999		AB003515 Rat mRNA for GEF-2, complete cds /cds=(106,459) /gb=AB003515 /gi=2104569 /ug=Rn.3714 /len=963
M12919mRNA#2_at	26935.9	P	0.000219	19777.5	P	0.000219	D	0.999999		M12919mRNA#2 Rat aldolase A mRNA, complete cds /cds=UNKNOWN /gb=M12919 /gi=202834 /ug=Rn.1774 /len=1442
AF002281_at	8679.2	P	0.000266	5520.2	P	0.000266	D	0.999999		AF002281 Rattus norvegicus alpha-actinin-2 associated LIM protein mRNA, complete cds /cds=(99,1187) /gb=AF002281 /gi=3138921 /ug=Rn.13361 /len=1586
M99223_at	28340.4	P	0.000219	24513.4	P	0.000219	D	0.999999		M99223 Rattus norvegicus calcium transporting ATPase mRNA, complete cds /cds=UNKNOWN /gb=M99223 /gi=203644 /ug=Rn.10833 /len=3457
J04473_at	1380	P	0.000322	1033.5	P	0.000388	D	0.999999		J04473 Rat mitochondrial fumarase mRNA, complete cds /cds=(25,1548) /gb=J04473 /gi=204187 /ug=Rn.6353 /len=1589
rc_AA859919_g_at	3918.9	P	0.000219	2726.7	P	0.000219	D	0.999999		rc_AA859919 UI-R-E0-cg-c-01-0-UI.s1 Rattus norvegicus cDNA, 3 end /clone=UI-R-E0-cg-c-01-0-UI /clone_end=3 /gb=AA859919 /gi=2949439 /ug=Rn.2696 /len=474
rc_AA859975_at	1801.6	P	0.000388	1279.8	P	0.000468	D	0.999999		rc_AA859975 UI-R-E0-ca-h-02-0-UI.s1 Rattus norvegicus cDNA, 3 end /clone=UI-R-E0-ca-h-02-0-UI /clone_end=3 /gb=AA859975 /gi=2949495 /ug=Rn.853 /len=489
rc_AA875390_g_at	794.3	P	0.000219	535.4	P	0.000219	D	0.999999		rc_AA875390 UI-R-E0-co-g-04-0-UI.s1 Rattus norvegicus cDNA, 3 end /clone=UI-R-E0-co-g-04-0-UI /clone_end=3 /gb=AA875390 /gi=2980338 /ug=Rn.2901 /len=410
rc_AA875428_at	857.3	P	0.000322	626.6	P	0.000673	D	0.999999		rc_AA875428 UI-R-E0-cs-f-12-0-UI.s1 Rattus norvegicus cDNA, 3 end /clone=UI-R-E0-cs-f-12-0-UI /clone_end=3 /gb=AA875428 /gi=2980376 /ug=Rn.2916 /len=477
rc_AA891037_at	2409.9	P	0.000219	1445.7	P	0.000468	D	0.999999		rc_AA891037 EST194840 Rattus norvegicus cDNA, 3 end /clone=RHEAO17 /clone_end=3 /gb=AA891037 /gi=3017916 /ug=Rn.16548 /len=401
rc_AA891037_g_at	4272.3	P	0.000266	2352	P	0.000805	D	0.999999		rc_AA891037 EST194840 Rattus norvegicus cDNA, 3 end /clone=RHEAO17 /clone_end=3 /gb=AA891037 /gi=3017916 /ug=Rn.16548 /len=401
rc_AA891220_at	1026.4	P	0.000219	489.4	P	0.000266	D	0.999999		rc_AA891220 EST195023 Rattus norvegicus cDNA, 3 end /clone=RHEAQ68 /clone_end=3 /gb=AA891220 /gi=3018099 /ug=Rn.7264 /len=635
rc_AA891522_f_at	17521.4	P	0.000219	8961.2	P	0.000266	D	0.999999		rc_AA891522 EST195325 Rattus norvegicus cDNA, 3 end /clone=RHEAZ49 /clone_end=3 /gb=AA891522 /gi=3018401 /ug=Rn.11103 /len=468
rc_AA891542_at	965.9	P	0.000388	596.7	P	0.000468	D	0.999999		rc_AA891542 EST195345 Rattus norvegicus cDNA, 3 end /clone=RHEAZ72 /clone_end=3 /gb=AA891542 /gi=3018421 /ug=Rn.4189 /len=598
rc_AA891785_g_at	9967.9	P	0.000266	6193.4	P	0.000388	D	0.999999		rc_AA891785 EST195588 Rattus norvegicus cDNA, 3 end /clone=RKIAG74 /clone_end=3 /gb=AA891785 /gi=3018664 /ug=Rn.3490 /len=518
rc_AA892378_g_at	3148.4	P	0.000219	2003.4	P	0.000219	D	0.999999		rc_AA892378 EST196181 Rattus norvegicus cDNA, 3 end /clone=RKIAP70 /clone_end=3 /gb=AA892378 /gi=3019257 /ug=Rn.1298 /len=589
rc_AA892388_at	1644.6	P	0.000219	938.2	P	0.000562	D	0.999999		rc_AA892388 EST196191 Rattus norvegicus cDNA, 3 end /clone=RKIAP80 /clone_end=3 /gb=AA892388 /gi=3019267 /ug=Rn.1231 /len=649
rc_AA892828_at	1421.9	P	0.000266	803.3	P	0.000266	D	0.999999		rc_AA892828 EST196631 Rattus norvegicus cDNA, 3 end /clone=RKIAX75 /clone_end=3 /gb=AA892828 /gi=3019707 /ug=Rn.2273 /len=626
rc_AA892828_g_at	242	P	0.000219	139.7	P	0.000219	D	0.999999		rc_AA892828 EST196631 Rattus norvegicus cDNA, 3 end /clone=RKIAX75 /clone_end=3 /gb=AA892828 /gi=3019707 /ug=Rn.2273 /len=626
rc_AA893105_at	1289.3	P	0.000219	298.5	P	0.000562	D	0.999999		rc_AA893105 EST196908 Rattus norvegicus cDNA, 3 end /clone=RKIBC17 /clone_end=3 /gb=AA893105 /gi=3019984 /ug=Rn.22747 /len=281
rc_AA893338_at	381.6	P	0.000266	158.4	P	0.000673	D	0.999999		rc_AA893338 EST197141 Rattus norvegicus cDNA, 3 end /clone=RKIBF24 /clone_end=3 /gb=AA893338 /gi=3020217 /ug=Rn.25105 /len=519
rc_AA894259_at	1570.4	P	0.000219	1224.4	P	0.000322	D	0.999999		rc_AA894259 EST198062 Rattus norvegicus cDNA, 3 end /clone=RSPAU09 /clone_end=3 /gb=AA894259 /gi=3021138 /ug=Rn.13525 /len=582
rc_AA894296_at	6852	P	0.000322	5630	P	0.000468	D	0.999999		rc_AA894296 EST198099 Rattus norvegicus cDNA, 3 end /clone=RSPAW17 /clone_end=3 /gb=AA894296 /gi=3021175 /ug=Rn.3760 /len=600
rc_AA799423_at	3987.6	P	0.000219	2583.6	P	0.000219	D	0.999999		rc_AA799423 EST188920 Rattus norvegicus cDNA, 3 end /clone=RHEAA88 /clone_end=3 /gb=AA799423 /gi=2862378 /ug=Rn.6183 /len=625
rc_AA799471_at	9435.3	P	0.000673	3808.9	P	0.001354	D	0.999999		rc_AA799471 EST188968 Rattus norvegicus cDNA, 3 end /clone=RHEAB42 /clone_end=3 /gb=AA799471 /gi=2862426 /ug=Rn.4012 /len=656
rc_AA799598_at	4374.4	P	0.000219	2835.5	P	0.000219	D	0.999999		rc_AA799598 EST189095 Rattus norvegicus cDNA, 3 end /clone=RHEAC94 /clone_end=3 /gb=AA799598 /gi=2862553 /ug=Rn.3655 /len=506
rc_AA799686_at	781	P	0.000266	250.6	P	0.014937	D	0.999999		rc_AA799686 EST189183 Rattus norvegicus cDNA, 3 end /clone=RHEAE06 /clone_end=3 /gb=AA799686 /gi=2862641 /ug=Rn.9106 /len=574
rc_AA799812_g_at	1121	P	0.000219	775.4	P	0.000266	D	0.999999		rc_AA799812 EST189309 Rattus norvegicus cDNA, 3 end /clone=RHEAF64 /clone_end=3 /gb=AA799812 /gi=2862767 /ug=Rn.22271 /len=500
rc_AA799980_at	2066.6	P	0.000219	1070.5	P	0.000219	D	0.999999		rc_AA799980 EST189477 Rattus norvegicus cDNA, 3 end /clone=RHEAH85 /clone_end=3 /gb=AA799980 /gi=2862935 /ug=Rn.4143 /len=551
rc_AA800216_at	7331.5	P	0.000219	3196.7	P	0.000219	D	0.999999		rc_AA800216 EST189713 Rattus norvegicus cDNA, 3 end /clone=RHEAM55 /clone_end=3 /gb=AA800216 /gi=2863171 /ug=Rn.22171 /len=618
rc_AA800245_at	3890.5	P	0.000266	2130.4	P	0.000388	D	0.999999		rc_AA800245 EST189742 Rattus norvegicus cDNA, 3 end /clone=RHEAM89 /clone_end=3 /gb=AA800245 /gi=2863200 /ug=Rn.6303 /len=638
rc_AA800735_at	1950.6	P	0.000219	1435.2	P	0.000219	D	0.999999		rc_AA800735 EST190232 Rattus norvegicus cDNA, 3 end /clone=RLUAK81 /clone_end=3 /gb=AA800735 /gi=2863690 /ug=Rn.6627 /len=552
rc_AA800750_f_at	1885.6	P	0.000805	401.9	P	0.001602	D	0.999999		rc_AA800750 EST190247 Rattus norvegicus cDNA, 3 end /clone=RLUAL03 /clone_end=3 /gb=AA800750 /gi=2863705 /ug=Rn.25125 /len=547
AFFX_Rat_GAPDH_5_at	26835	P	4.4e-05	16474.3	P	5.2e-05	D	1		R. norvegicus /GEN=gapd /DB_XREF=gb:X02231.1 /DEF=Rat mRNA for glyceraldehyde-3-phosphate-dehydrogenase (GAPDH) (GAPDH, EC 1.2.1.12).
AFFX_Rat_GAPDH_M_at	28765.4	P	4.4e-05	19118.4	P	4.4e-05	D	1		R. norvegicus /GEN=gapd /DB_XREF=gb:X02231.1 /DEF=Rat mRNA for glyceraldehyde-3-phosphate-dehydrogenase (GAPDH) (GAPDH, EC 1.2.1.12).
AFFX_Rat_GAPDH_3_at	32395	P	0.000581	20680.6	P	0.000662	D	1		R. norvegicus /GEN=gapd /DB_XREF=gb:X02231.1 /DEF=Rat mRNA for glyceraldehyde-3-phosphate-dehydrogenase (GAPDH) (GAPDH, EC 1.2.1.12).
rc_AA819500_at	226.9	P	0.000219	113.5	P	0.000562	D	1		rc_AA819500 UI-R-A0-bl-c-04-0-UI.s1 Rattus norvegicus cDNA, 3 end /clone=UI-R-A0-bl-c-04-0-UI /clone_end=3 /gb=AA819500 /gi=2889589 /ug=Rn.17046 /len=524
rc_AI112237_at	8192.1	P	0.000219	5283	P	0.000219	D	1		rc_AI112237 UI-R-Y0-mh-e-09-0-UI.s1 Rattus norvegicus cDNA, 3 end /clone=UI-R-Y0-mh-e-09-0-UI /clone_end=3 /gb=AI112237 /ug=Rn.18013 /len=368
rc_AI171542_at	11289.1	P	0.000219	6177.1	P	0.000219	D	1		rc_AI171542 EST217507 Rattus norvegicus cDNA, 3 end /clone=RMUBM34 /clone_end=3 /gb=AI171542 /gi=3711582 /ug=Rn.22045 /len=420
rc_AI103396_g_at	42045.9	P	0.000219	31902.9	P	0.000219	D	1		rc_AI103396 EST212685 Rattus norvegicus cDNA, 3 end /clone=REMCB47 /clone_end=3 /gb=AI103396 /gi=3707945 /ug=Rn.221 /len=443
rc_AI171355_s_at	32671.5	P	0.000219	24046.5	P	0.000219	D	1		rc_AI171355 EST217310 Rattus norvegicus cDNA, 3 end /clone=RMUBJ63 /clone_end=3 /gb=AI171355 /gi=3711395 /ug=Rn.221 /len=538
M24604_at	2880.8	P	0.000219	1105	P	0.000388	D	1		M24604 Rat proliferating cell nuclear antigen (PCNA/cyclin) mRNA, complete cds /cds=(62,847) /gb=M24604 /gi=206047 /ug=Rn.223 /len=1160
rc_AA892248_g_at	21379.7	P	0.000219	12360.8	P	0.000219	D	1		rc_AA892248 EST196051 Rattus norvegicus cDNA, 3 end /clone=RKIAO18 /clone_end=3 /gb=AA892248 /gi=3019127 /ug=Rn.2277 /len=587
X07365_s_at	17520.3	P	0.000219	9699	P	0.000219	D	1		X07365 Rat mRNA for glutathione peroxidase /cds=UNKNOWN /gb=X07365 /gi=56328 /ug=Rn.2581 /len=1161
rc_AA875268_at	8654.2	P	0.000219	3916	P	0.000266	D	1		rc_AA875268 UI-R-E0-ce-b-04-0-UI.s1 Rattus norvegicus cDNA, 3 end /clone=UI-R-E0-ce-b-04-0-UI /clone_end=3 /gb=AA875268 /gi=2980216 /ug=Rn.2855 /len=449
rc_AA926149_g_at	2275.4	P	0.000219	640.7	P	0.000322	D	1		rc_AA926149 UI-R-A1-eq-h-04-0-UI.s1 Rattus norvegicus cDNA, 3 end /clone=UI-R-A1-eq-h-04-0-UI /clone_end=3 /gb=AA926149 /gi=3073285 /ug=Rn.3001 /len=449
rc_AI103838_g_at	15278.6	P	0.000219	6309.2	P	0.000219	D	1		rc_AI103838 EST213127 Rattus norvegicus cDNA, 3 end /clone=RHEBT71 /clone_end=3 /gb=AI103838 /ug=Rn.3201 /len=540
rc_AA893185_at	3944.5	P	0.000219	2161.2	P	0.000219	D	1		rc_AA893185 EST196988 Rattus norvegicus cDNA, 3 end /clone=RKIBD27 /clone_end=3 /gb=AA893185 /gi=3020064 /ug=Rn.3367 /len=542
rc_AA851403_g_at	11666.8	P	0.000219	6406.5	P	0.000219	D	1		rc_AA851403 EST194171 Rattus norvegicus cDNA, 3 end /clone=RPLAG17 /clone_end=3 /gb=AA851403 /gi=2938943 /ug=Rn.3383 /len=393
rc_AA964320_at	14067.8	P	0.000219	10326.1	P	0.000219	D	1		rc_AA964320 UI-R-C0-gu-e-09-0-UI.s1 Rattus norvegicus cDNA, 3 end /clone=UI-R-C0-gu-e-09-0-UI /clone_end=3 /gb=AA964320 /ug=Rn.3383 /len=400
rc_AI234604_s_at	9044.4	P	0.000219	5772	P	0.000219	D	1		rc_AI234604 EST231166 Rattus norvegicus cDNA, 3 end /clone=RLUDC11 /clone_end=3 /gb=AI234604 /ug=Rn.3672 /len=454
rc_AI176658_s_at	12561.7	P	0.000219	8903.4	P	0.000219	D	1		rc_AI176658 EST220250 Rattus norvegicus cDNA, 3 end /clone=ROVBV22 /clone_end=3 /gb=AI176658 /ug=Rn.3841 /len=604
rc_AI010292_s_at	20447.3	P	0.000219	14251.7	P	0.000219	D	1		rc_AI010292 EST204743 Rattus norvegicus cDNA, 3 end /clone=RLUBW56 /clone_end=3 /gb=AI010292 /ug=Rn.3979 /len=543
rc_AA819547_at	3785.5	P	0.000219	2388	P	0.000219	D	1		rc_AA819547 UI-R-A0-bf-g-10-0-UI.s1 Rattus norvegicus cDNA, 3 end /clone=UI-R-A0-bf-g-10-0-UI /clone_end=3 /gb=AA819547 /gi=2889636 /ug=Rn.4013 /len=532
rc_AA945152_s_at	27981.5	P	0.000219	20039.6	P	0.000219	D	1		rc_AA945152 EST200651 Rattus norvegicus cDNA, 3 end /clone=RLIAH24 /clone_end=3 /gb=AA945152 /ug=Rn.4241 /len=777
rc_AI171644_s_at	25588.9	P	0.000219	14460.5	P	0.000219	D	1		rc_AI171644 EST217617 Rattus norvegicus cDNA, 3 end /clone=RMUBN73 /clone_end=3 /gb=AI171644 /gi=3711684 /ug=Rn.5119 /len=477
rc_AA946040_at	3401.7	P	0.000219	1770.5	P	0.000219	D	1		rc_AA946040 EST201539 Rattus norvegicus cDNA, 3 end /clone=RLUBA46 /clone_end=3 /gb=AA946040 /ug=Rn.6009 /len=519
rc_AI171506_at	879.1	P	0.000266	437	P	0.000322	D	1		rc_AI171506 EST217469 Rattus norvegicus cDNA, 3 end /clone=RMUBL83 /clone_end=3 /gb=AI171506 /gi=3711546 /ug=Rn.6428 /len=496
rc_AI171506_g_at	1277.7	P	0.000219	693.8	P	0.000219	D	1		rc_AI171506 EST217469 Rattus norvegicus cDNA, 3 end /clone=RMUBL83 /clone_end=3 /gb=AI171506 /gi=3711546 /ug=Rn.6428 /len=496
rc_AI229620_s_at	11455.2	P	0.000219	5894.5	P	0.000219	D	1		rc_AI229620 EST226315 Rattus norvegicus cDNA, 3 end /clone=REMCJ41 /clone_end=3 /gb=AI229620 /ug=Rn.6686 /len=487
rc_AI007820_s_at	12314.6	P	0.000219	7632.6	P	0.000219	D	1		rc_AI007820 EST202271 Rattus norvegicus cDNA, 3 end /clone=RBRAV35 /clone_end=3 /gb=AI007820 /ug=Rn.787 /len=577
rc_AI236795_s_at	22343	P	0.000219	14518.2	P	0.000219	D	1		rc_AI236795 EST233357 Rattus norvegicus cDNA, 3 end /clone=ROVDK61 /clone_end=3 /gb=AI236795 /ug=Rn.787 /len=418
rc_AI169265_at	6717.2	P	0.000219	3877.5	P	0.000266	D	1		rc_AI169265 EST215100 Rattus norvegicus cDNA, 3 end /clone=RKIBP50 /clone_end=3 /gb=AI169265 /gi=3705573 /ug=Rn.793 /len=561
[truncated: 162 more rows]
